# Supplementary material for: Mediation analysis reveals common mechanisms of RUNX1 point mutations and RUNX1/RUNX1T1 fusions influencing survival of patients with acute myeloid leukemia
Source: Sci Rep. 2018 Jul 26;8:11293. doi: 10.1038/s41598-018-29593-2 (PMC6062501; doi:10.1038/s41598-018-29593-2)
Supplement: Supplementary file 2 — Electronic appendix [file 41598_2018_29593_MOESM2_ESM.zip]

Archive with 53 entries (45 files):
- Hornungetal2018_ElectronicAppendix/Data/
- Hornungetal2018_ElectronicAppendix/Data/.Rhistory
- Hornungetal2018_ElectronicAppendix/Data/DataPreprocessing.R
- Hornungetal2018_ElectronicAppendix/Data/LSC17_genes.txt
- Hornungetal2018_ElectronicAppendix/Data/muttable.R
- Hornungetal2018_ElectronicAppendix/Evaluation/
- Hornungetal2018_ElectronicAppendix/Evaluation/ComparisonWithDifferentialGeneExpressionAnalysis.R
- Hornungetal2018_ElectronicAppendix/Evaluation/FiguresPaper.R
- Hornungetal2018_ElectronicAppendix/Evaluation/Mediation_lsc17_amlcgcohort1.R
- Hornungetal2018_ElectronicAppendix/Evaluation/Mediation_presel.R
- Hornungetal2018_ElectronicAppendix/Evaluation/Mediation_valid.R
- Hornungetal2018_ElectronicAppendix/Evaluation/NumbersTablesPaper.R
- Hornungetal2018_ElectronicAppendix/Evaluation/OverrepresentationAnalysis.R
- Hornungetal2018_ElectronicAppendix/Evaluation/Validation_CD109_KIAA0125_HOPX.R
- Hornungetal2018_ElectronicAppendix/Functions/
- Hornungetal2018_ElectronicAppendix/Functions/MediationFunctions.R
- Hornungetal2018_ElectronicAppendix/Functions/myvennDiagram.R
- Hornungetal2018_ElectronicAppendix/Functions/survmediation_1.0.tar.gz
- Hornungetal2018_ElectronicAppendix/JobScripts/
- Hornungetal2018_ElectronicAppendix/JobScripts/Mediation_runx1_amlcgcohort1_valid.R
- Hornungetal2018_ElectronicAppendix/JobScripts/Mediation_runx1_amlcgcohort2withtcga_presel.R
- Hornungetal2018_ElectronicAppendix/JobScripts/Mediation_t821_amlcgcohort1_valid.R
- Hornungetal2018_ElectronicAppendix/JobScripts/Mediation_t821_hovon_presel.R
- Hornungetal2018_ElectronicAppendix/JobScripts/Mediation_t821notrunx1_amlcgcohort1_valid.R
- Hornungetal2018_ElectronicAppendix/JobScripts/Mediation_t821notrunx1_amlcgcohort2withtcga_presel.R
- Hornungetal2018_ElectronicAppendix/README.txt
- Hornungetal2018_ElectronicAppendix/Results/
- Hornungetal2018_ElectronicAppendix/Results/Figures/
- Hornungetal2018_ElectronicAppendix/Results/FilesOverrepresentationAnalysis/
- Hornungetal2018_ElectronicAppendix/Results/FilesOverrepresentationAnalysis/RUNX1_Enriched gene ontology-based sets.txt
- Hornungetal2018_ElectronicAppendix/Results/FilesOverrepresentationAnalysis/RUNX1_Enriched neighborhood-based sets.txt
- Hornungetal2018_ElectronicAppendix/Results/FilesOverrepresentationAnalysis/RUNX1_Enriched pathway-based sets.txt
- Hornungetal2018_ElectronicAppendix/Results/FilesOverrepresentationAnalysis/RUNX1_OverrepresentationAnalysis_Output.docx
- Hornungetal2018_ElectronicAppendix/Results/FilesOverrepresentationAnalysis/t821_Enriched gene ontology-based sets.txt
- Hornungetal2018_ElectronicAppendix/Results/FilesOverrepresentationAnalysis/t821_Enriched neighborhood-based sets.txt
- Hornungetal2018_ElectronicAppendix/Results/FilesOverrepresentationAnalysis/t821_Enriched pathway-based sets.txt
- Hornungetal2018_ElectronicAppendix/Results/FilesOverrepresentationAnalysis/t821_OverrepresentationAnalysis_Output.docx
- Hornungetal2018_ElectronicAppendix/Results/Rfiles/
- Hornungetal2018_ElectronicAppendix/Results/Rfiles/candvariablesrunx1.Rda
- Hornungetal2018_ElectronicAppendix/Results/Rfiles/candvariablest821.Rda
- Hornungetal2018_ElectronicAppendix/Results/Rfiles/candvariablest821notrunx1.Rda
- Hornungetal2018_ElectronicAppendix/Results/Rfiles/Mediation_lsc17_amlcgcohort1.Rda
- Hornungetal2018_ElectronicAppendix/Results/Rfiles/Mediation_runx1_amlcgcohort1_valid.Rda
- Hornungetal2018_ElectronicAppendix/Results/Rfiles/Mediation_runx1_amlcgcohort2withtcga_presel.Rda
- Hornungetal2018_ElectronicAppendix/Results/Rfiles/Mediation_SelectedGenes.Rda
- Hornungetal2018_ElectronicAppendix/Results/Rfiles/Mediation_t821_amlcgcohort1_valid.Rda
- Hornungetal2018_ElectronicAppendix/Results/Rfiles/Mediation_t821_hovon_presel.Rda
- Hornungetal2018_ElectronicAppendix/Results/Rfiles/Mediation_t821notrunx1_amlcgcohort1_valid.Rda
- Hornungetal2018_ElectronicAppendix/Results/Rfiles/Mediation_t821notrunx1_amlcgcohort2withtcga_presel.Rda
- Hornungetal2018_ElectronicAppendix/Results/Rfiles/SupplementaryInformation3_t821vsRUNX1_preselected_genes.xlsx
- Hornungetal2018_ElectronicAppendix/Results/Rfiles/SupplementaryInformation4_limma.xlsx
- Hornungetal2018_ElectronicAppendix/Results/Rfiles/SupplementaryInformation5_overrepresentation_analysis_RUNX1_genes.xlsx
- Hornungetal2018_ElectronicAppendix/Results/Rfiles/SupplementaryInformation6_overrepresentation_analysis_t821_genes.xlsx
