# Supplementary material for: Mediation analysis reveals common mechanisms of RUNX1 point mutations and RUNX1/RUNX1T1 fusions influencing survival of patients with acute myeloid leukemia
Source: Sci Rep. 2018 Jul 26;8:11293. doi: 10.1038/s41598-018-29593-2 (PMC6062501; doi:10.1038/s41598-018-29593-2)
Supplement: Supplementary file 2 — Electronic appendix [file 41598_2018_29593_MOESM2_ESM.zip › Hornungetal2018_ElectronicAppendix/Data/DataPreprocessing.R]

# HOVON data:
#############

load("./Hornungetal2018_ElectronicAppendix/Data/val.Rdata")

dim(pheno.val)
dim(mat.val)

pheno <- pheno.val


# Sex:

table(pheno$sex, pheno$Gender)

pheno$sexchar <- pheno$sex
pheno$sexchar[pheno$sexchar==1] <- "male"
pheno$sexchar[pheno$sexchar==2] <- "female"

table(pheno$sexchar, pheno$Gender)

pheno$sex <- pheno$sex - 1


# Age:

pheno$age


# Ecog:

# Not included


# Cytogenetic:

# This information is stored in a different table:
pheno.hovon2 <- read.table("./Hornungetal2018_ElectronicAppendix/Data/HOVONCytogenetics.txt", header=TRUE)

# Subset this table to include only patients also included in
# the present data set:
pheno.hovon2 <- pheno.hovon2[pheno.hovon2$ID %in% pheno$ID,]

# All patients in the present data set are also included in the
# different table:
all(pheno$ID %in% pheno.hovon2$ID)

# Patients have different ordering in the two tables:
all(pheno.hovon2$ID==pheno$ID)

# Reorder different table accordingly:
pheno.hovon2 <- pheno.hovon2[as.numeric(factor(pheno$ID, levels=pheno.hovon2$ID)),]

# Now the two tables have the same order:
all(pheno.hovon2$ID==pheno$ID)

# Add "cyto" variable to pheno data:
pheno$cyto <- pheno.hovon2$Cytogenetic_Code_Final


# Extract time and status variable:

timeos <- pheno$os
status <- rep(NA, nrow(pheno))
status[pheno$osi=="dead"] <- 1
status[pheno$osi=="alive"] <- 0

pheno$timeos <- timeos
pheno$status <- status


# Extract exposure variables:

pheno$t821 <- pheno$t8.21


# ID variable:

pheno$ID <- pheno$geo_accession
pheno$ID <- as.character(pheno$ID)


X <- t(mat.val)


library("gahgu133plus2.db")
genes <- unlist(as.list(gahgu133plus2SYMBOL))


varnames <- genes[colnames(X)]

varnames[is.na(varnames)] <- names(varnames[is.na(varnames)])
names(varnames) <- NULL

colnames(X) <- varnames


save(X, pheno, file="./Hornungetal2018_ElectronicAppendix/Data/hovon.Rdata")


### rm(list=ls());gc()


# AMLCG Cohort 1
################


load("./Hornungetal2018_ElectronicAppendix/Data/train.Rdata")

dim(pheno)
dim(mat)

rm(pheno); gc()


# Pheno data:

library("XLConnect")

pheno <- readWorksheetFromFile("./Hornungetal2018_ElectronicAppendix/Data/Phenotable_AML_Array_Cohorte_488_patients_03_2017_Readout.xlsx",sheet=1)

all(pheno$Array_ID==colnames(mat))

reorderind <- as.numeric(factor(colnames(mat), levels=pheno$Array_ID))

pheno <- pheno[reorderind,]

all(pheno$Array_ID==colnames(mat))


# Sex:

pheno$Sex
pheno$Sex <- pheno$Sex - 1

pheno$sex <- pheno$Sex


# Age:

pheno$Age

pheno$age <- pheno$Age


# Ecoc:

# Not included


# Cytogenetic:

pheno$Cytogenetic_Code_Final
table(pheno$Cytogenetic_Code_Final)

pheno$cyto <- pheno$Cytogenetic_Code_Final
pheno$cyto <- as.numeric(as.character(pheno$cyto))


# Extract time and status variable:

timeos <- pheno$uebleb
status <- pheno$exit

pheno$timeos <- timeos
pheno$status <- status


# Extract exposure variables:

runx1 <- as.numeric(pheno$RUNX1)
t821 <- as.numeric(pheno$Cytogenetic_Code_Final)
t821[!is.na(t821)] <- as.numeric(t821[!is.na(t821)]==3)
npm1 <- as.numeric(pheno$NPM1)

pheno$runx1 <- runx1
pheno$t821 <- t821
pheno$npm1 <- npm1


# ID variable:

pheno$ID <- pheno$Array_ID
pheno$ID <- as.character(pheno$ID)


X <- t(mat)


library("gahgu133plus2.db")
genes <- unlist(as.list(gahgu133plus2SYMBOL))

varnames <- genes[colnames(X)]

varnames[is.na(varnames)] <- names(varnames[is.na(varnames)])
names(varnames) <- NULL

colnames(X) <- varnames


# The mutation table should contain only mutations, which is why
# all patients from the pheno table that are listed in the
# mutation table should have "runx == 1" in the pheno table.
# --> Verify this:

load("./Hornungetal2018_ElectronicAppendix/Data/muttable.Rda")

pheno$idnew <- gsub("-", "_", pheno$PAT_ID)

muttablesub <- muttable[muttable$LfL %in% pheno$idnew,]

length(unique(muttablesub$LfL))
sum(pheno$runx1==1, na.rm=TRUE)

table(pheno$runx1[pheno$idnew %in% unique(muttablesub$LfL)], useNA = "ifany")

# --> One patient from mutation table has an NA-value in the
#     pheno table.


# --> Replace NA by "1" for this patient:

(idpat <- setdiff(unique(muttablesub$LfL), pheno$idnew[pheno$runx1==1]))
pheno$runx1[pheno$idnew==idpat] <- 1


save(X, pheno, file="./Hornungetal2018_ElectronicAppendix/Data/amlcgcohort1.Rdata")

### rm(list=ls());gc()


# AMLCG Cohort 2 with TCGA:
###########################


load("./Hornungetal2018_ElectronicAppendix/Data/normalized.merged.Rdata")

dim(pheno)
dim(mat)

head(pheno)

# --> Necessary phenodata not included.


# --> Load pheno data from different file:
load("./Hornungetal2018_ElectronicAppendix/Data/clinical.data.amlcg.tcga.Rdata")


# Load updated RUNX1

load("./Hornungetal2018_ElectronicAppendix/Data/Clinical_TCGA.Rdata")

clinicalold <- clinical


# Pheno data:

library("XLConnect")

clinical <- readWorksheetFromFile("./Hornungetal2018_ElectronicAppendix/Data/Readout_new_TCGA_table.xlsx",sheet=1)


all(pheno.tcga$TCGA.Patient.ID %in% clinical$ID)
length(clinical$ID)==length(unique(clinical$ID))

clinical <- clinical[clinical$ID %in% pheno.tcga$TCGA.Patient.ID,]


library("XLConnect")

phenonew <- readWorksheetFromFile("./Hornungetal2018_ElectronicAppendix/Data/Phenotabelle Testset_258_mit_Scores_03_2017.xlsx",sheet=1)

grep("EXIT", names(phenonew), value=TRUE)
grep("exit", names(phenonew), value=TRUE)

grep("uebleb", names(phenonew), value=TRUE)

grep("UNX", names(phenonew), value=TRUE)

table(phenonew$RUNX1)
table(pheno$RUNX1[1:nrow(pheno.amlcg)]!=0)

grep("8", names(phenonew), value=TRUE)
grep("t", names(phenonew), value=TRUE)


pheno.amlcg$Blum_ID
phenonew$Blum_ID

length(pheno.amlcg$Blum_ID)
length(phenonew$Blum_ID)


dim(pheno.amlcg)
dim(phenonew)


all(pheno.amlcg$Blum_ID[pheno.amlcg$Blum_ID %in% phenonew$Blum_ID]==phenonew$Blum_ID)

ind1 <- pheno.amlcg$Blum_ID[pheno.amlcg$Blum_ID %in% phenonew$Blum_ID]
ind2 <- phenonew$Blum_ID

phenonew <- phenonew[as.numeric(factor(ind1, levels=ind2)),]

all(pheno.amlcg$Blum_ID[pheno.amlcg$Blum_ID %in% phenonew$Blum_ID]==phenonew$Blum_ID)


runx1new <- rep(NA, nrow(pheno.amlcg))

runx1new[pheno.amlcg$Blum_ID %in% phenonew$Blum_ID] <- phenonew$RUNX1
runx1new[!(pheno.amlcg$Blum_ID %in% phenonew$Blum_ID)] <- as.numeric(as.character(pheno[1:nrow(pheno.amlcg),]$RUNX1[!(pheno.amlcg$Blum_ID %in% phenonew$Blum_ID)]))

pheno.tcga$RUNX1 <- NULL
pheno.tcga$RUNX1 <- NA
all(pheno.tcga$TCGA.Patient.ID[pheno.tcga$TCGA.Patient.ID %in% clinical$ID]==clinical$ID)
pheno.tcga$RUNX1[pheno.tcga$TCGA.Patient.ID %in% clinical$ID] <- clinical$RUNX1_mut_12.2017_TCGA_direct_readout

pheno$RUNX1 <- NULL
pheno$RUNX1 <- 0
pheno$RUNX1[1:nrow(pheno.amlcg)] <- runx1new
pheno$RUNX1[(nrow(pheno.amlcg)+1):nrow(pheno)]  <- pheno.tcga$RUNX1


t8.21new <- rep(NA, nrow(pheno.amlcg))

t821 <- as.numeric(phenonew$Cytogenetic_Code_Final)
t821[!is.na(t821)] <- as.numeric(t821[!is.na(t821)]==3)

t8.21new[pheno.amlcg$Blum_ID %in% phenonew$Blum_ID] <- t821
t8.21new[!(pheno.amlcg$Blum_ID %in% phenonew$Blum_ID)] <- as.numeric(as.character(pheno[1:nrow(pheno.amlcg),]$t8.21[!(pheno.amlcg$Blum_ID %in% phenonew$Blum_ID)]))

pheno.tcga$t821 <- NULL
pheno.tcga$t821 <- NA
all(pheno.tcga$TCGA.Patient.ID[pheno.tcga$TCGA.Patient.ID %in% clinical$ID]==clinical$ID)
pheno.tcga$t821[pheno.tcga$TCGA.Patient.ID %in% clinical$ID] <- clinical$RUNX1_RUNX1T1

pheno$t8.21[1:nrow(pheno.amlcg)] <- t8.21new
pheno$t8.21[(nrow(pheno.amlcg)+1):nrow(pheno)] <- pheno.tcga$t821


OSnew <- rep(NA, nrow(pheno.amlcg))

OSnew[pheno.amlcg$Blum_ID %in% phenonew$Blum_ID] <- phenonew$uebleb
OSnew[!(pheno.amlcg$Blum_ID %in% phenonew$Blum_ID)] <- as.numeric(as.character(pheno[1:nrow(pheno.amlcg),]$OS[!(pheno.amlcg$Blum_ID %in% phenonew$Blum_ID)]))

pheno.tcga$OS <- NULL
pheno.tcga$OS <- NA
all(pheno.tcga$TCGA.Patient.ID[pheno.tcga$TCGA.Patient.ID %in% clinical$ID]==clinical$ID)
pheno.tcga$OS[pheno.tcga$TCGA.Patient.ID %in% clinical$ID] <- as.numeric(gsub(",", ".", clinical$OS_neu))*30.41

pheno$OS[1:nrow(pheno.amlcg)] <- OSnew
pheno$OS[(nrow(pheno.amlcg)+1):nrow(pheno)] <- pheno.tcga$OS


exitnew <- rep(NA, nrow(pheno.amlcg))

exitnew[pheno.amlcg$Blum_ID %in% phenonew$Blum_ID] <- phenonew$exit
exitnew[!(pheno.amlcg$Blum_ID %in% phenonew$Blum_ID)] <- as.numeric(as.character(pheno[1:nrow(pheno.amlcg),]$EXIT[!(pheno.amlcg$Blum_ID %in% phenonew$Blum_ID)]))

pheno.tcga$EXIT <- NULL
pheno.tcga$EXIT <- NA
all(pheno.tcga$TCGA.Patient.ID[pheno.tcga$TCGA.Patient.ID %in% clinical$ID]==clinical$ID)
pheno.tcga$EXIT[pheno.tcga$TCGA.Patient.ID %in% clinical$ID] <- clinical$EXIT_neu

pheno$EXIT[1:nrow(pheno.amlcg)] <- exitnew
pheno$EXIT[(nrow(pheno.amlcg)+1):nrow(pheno)] <- pheno.tcga$EXIT


# Sex:

sexnew <- rep(NA, nrow(pheno.amlcg))

sexnew[pheno.amlcg$Blum_ID %in% phenonew$Blum_ID] <- phenonew$sex
sexnew[!(pheno.amlcg$Blum_ID %in% phenonew$Blum_ID)] <- as.numeric(as.character(pheno.amlcg$sex[!(pheno.amlcg$Blum_ID %in% phenonew$Blum_ID)]))


clinicalold <- clinicalold[clinicalold$patient_id %in% pheno.tcga$TCGA.Patient.ID,]

all(clinicalold$patient_id == pheno.tcga$TCGA.Patient.ID)

reorderind <- as.numeric(factor(pheno.tcga$TCGA.Patient.ID, levels=clinicalold$patient_id))
clinicalold <- clinicalold[reorderind,]

all(clinicalold$patient_id == pheno.tcga$ID)


sex1 <- sexnew - 1; sex2 <- as.numeric(clinicalold$gender=="FEMALE")
sex <- c(sex1, sex2)

pheno$sex <- sex
pheno$sexchar <- ifelse(pheno$sex==1, "female", "male")


# Age:

alternew <- rep(NA, nrow(pheno.amlcg))

alternew[pheno.amlcg$Blum_ID %in% phenonew$Blum_ID] <- phenonew$alter
alternew[!(pheno.amlcg$Blum_ID %in% phenonew$Blum_ID)] <- as.numeric(as.character(pheno.amlcg$alter[!(pheno.amlcg$Blum_ID %in% phenonew$Blum_ID)]))

age1 <- alternew; age2 <- clinicalold$age_at_initial_pathologic_diagnosis
age <- c(age1, age2)
pheno$age <- age


# Cytogenetic:

# In the case of TCGA this information is again contained in a different table:
library("xlsx")
pheno.tcga2 <- read.xlsx("./Hornungetal2018_ElectronicAppendix/Data/NEJM_Phenotable_183_for_Affy.xlsx", sheetIndex=1)

pheno.tcga2$Cytogenetic_Code_Final <- as.numeric(as.character(pheno.tcga2$Cytogenetic_Code_Final))

pheno.tcga2 <- pheno.tcga2[pheno.tcga2$TCGA.Patient.ID %in% pheno.tcga$TCGA.Patient.ID,]

pheno.tcga$InTCGA2 <- ifelse(pheno.tcga$TCGA.Patient.ID %in% pheno.tcga2$TCGA.Patient.ID, TRUE, FALSE)

all(pheno.tcga2$TCGA.Patient.ID==pheno.tcga[pheno.tcga$InTCGA2==TRUE,]$TCGA.Patient.ID)

pheno.tcga$cyto <- NA
pheno.tcga$cyto[pheno.tcga$InTCGA2==TRUE] <- pheno.tcga2$Cytogenetic_Code_Final


cytonew <- rep(NA, nrow(pheno.amlcg))

cytonew[pheno.amlcg$Blum_ID %in% phenonew$Blum_ID] <- as.numeric(phenonew$Cytogenetic_Code_Final)
cytonew[!(pheno.amlcg$Blum_ID %in% phenonew$Blum_ID)] <- as.numeric(as.character(pheno.amlcg$Cytogenetic_Code_Final[!(pheno.amlcg$Blum_ID %in% phenonew$Blum_ID)]))

pheno$cyto <- c(cytonew, pheno.tcga$cyto)


# Extract time and status variable:

pheno$timeos <- pheno$OS
pheno$status <- pheno$EXIT


# Extract exposure variables:

pheno$runx1 <- pheno$RUNX1
pheno$t821 <- pheno$t8.21


# IDs:

pheno$ID <- c(pheno.amlcg$UPN..HaloPlex.von.Maja., pheno.tcga$TCGA.Patient.ID)


# Add variable that indicates from which data set the observations stem from:

pheno$dataset <- c(rep("amlcgcohort2", nrow(pheno.amlcg)), rep("tcga", nrow(pheno.tcga)))


# Exclude variables with to many constant values and remove batch effects:

X <- t(mat)


# Keep only variables where at most 90% of values
# are constant:
dim(X)
numconstant <- apply(X[1:260,], 2, function(x) max(table(x)))
X <- X[,numconstant/260 <= 0.9]
dim(X)


Xsafe <- X
phenosafe <- pheno

X <- Xsafe[phenosafe$dataset=="amlcgcohort2",]
pheno <- phenosafe[phenosafe$dataset=="amlcgcohort2",]

save(X, pheno, file="./Hornungetal2018_ElectronicAppendix/Data/amlcgcohort2.Rdata")


X <- Xsafe[phenosafe$dataset=="tcga",]
pheno <- phenosafe[phenosafe$dataset=="tcga",]

save(X, pheno, file="./Hornungetal2018_ElectronicAppendix/Data/tcga.Rdata")


X <- Xsafe
pheno <- phenosafe


# Remove batch effects between the two datasets using ComBat:

batch <- factor(c(rep(1, 260), rep(2, nrow(X) - 260)))

library("bapred")

pcplot(x=X, batch=batch)

combatparams <- combatba(x=X, batch=batch)
Xcom <- combatparams$xadj

pcplot(x=Xcom, batch=batch)

X <- Xcom


save(X, pheno, file="./Hornungetal2018_ElectronicAppendix/Data/amlcgcohort2withtcga.Rdata")

### rm(list=ls());gc()
