# Supplementary material for: Mediation analysis reveals common mechanisms of RUNX1 point mutations and RUNX1/RUNX1T1 fusions influencing survival of patients with acute myeloid leukemia
Source: Sci Rep. 2018 Jul 26;8:11293. doi: 10.1038/s41598-018-29593-2 (PMC6062501; doi:10.1038/s41598-018-29593-2)
Supplement: Supplementary file 2 — Electronic appendix [file 41598_2018_29593_MOESM2_ESM.zip › Hornungetal2018_ElectronicAppendix/Data/LSC17_genes.txt]

DNMT3B
GPR56
NGFRAP1
CD34
DPYSL3
SOCS2
MMRN1
KIAA0125
EMP1
NYNRIN
LAPTM4B
ARHGAP22
SMIM24
CPXM1
ZBTB46
AKR1C3
CDK6
