# Supplementary material for: Mediation analysis reveals common mechanisms of RUNX1 point mutations and RUNX1/RUNX1T1 fusions influencing survival of patients with acute myeloid leukemia
Source: Sci Rep. 2018 Jul 26;8:11293. doi: 10.1038/s41598-018-29593-2 (PMC6062501; doi:10.1038/s41598-018-29593-2)
Supplement: Supplementary file 2 — Electronic appendix [file 41598_2018_29593_MOESM2_ESM.zip › Hornungetal2018_ElectronicAppendix/Data/muttable.R]

##############################################################################################
# This script generates an object 'muttable' which is saved in the file '/Data/muttable.Rda'.
# 'muttable' contains specific information on mutated patients found in AMLCG Cohort 1.

# *'muttable' is required only for one particular purpose* in the analysis, namely
# to check whether all patients that are both contained in 'muttable' and in
# the AMLCG Cohort 1 are specified as being mutated in the pheno data of AMLCG Cohort 1.
# There was one patient that was included in 'muttable' and in AMCLG Cohort 1,
# which had however a value of NA in the corresponding variable in the pheno data of AMLCG Cohort 1.
# Since all patients which are contained in 'muttable' are mutated,
# we replaced this value of NA by '1' (corresponding to 'mutated').
##############################################################################################


# The following has to be set, because in the case of "Variants_1138_AMLCG_Cohort.xlsx"
# "readWorksheetFromFile" threw an error:
options(java.parameters = "- Xmx1024m")

library("XLConnect")

muttable <- readWorksheetFromFile("./Hornungetal2018_ElectronicAppendix/Data/Variants_1138_AMLCG_Cohort.xlsx",sheet=1)


muttable <- muttable[muttable$Class==1 & muttable$Gene2=="RUNX1",]

dim(muttable)


# DNA locations:

muttable$lengthmut <- muttable$Position_end - muttable$Position_start

table(muttable$lengthmut)

muttable$posDNA <- muttable$Position_start

sum(!is.na(muttable$posDNA))


# cDNA locations:

aachange <- muttable$AA.Change

tempstring <- sapply(aachange, function(x) strsplit(x, split="NM_001754")[[1]][2])

tempstring <- sapply(tempstring, function(x) strsplit(x, split=":c.")[[1]][2])
names(tempstring) <- NULL

tempstringsplit <- lapply(tempstring, function(x) strsplit(x, split="")[[1]])

splittednumeric <- lapply(tempstringsplit, function(x) as.numeric(x))
naind <- sapply(splittednumeric, function(x) min(which(is.na(x))))

secondnumberbool <- mapply(function(x, y) x[y], tempstringsplit, naind)=="_"
secondnumberbool[is.na(secondnumberbool)] <- FALSE

coordstart <- as.numeric(sapply(mapply(function(x, y) x[1:(y-1)], splittednumeric, naind, SIMPLIFY = FALSE), function(x) paste(x, collapse="")))

coordend <- rep(NA, length(coordstart))
coordend[secondnumberbool] <- sapply(splittednumeric[secondnumberbool], function(x) {
  nainds <- which(is.na(x))  
  as.numeric(paste(x[(nainds[1]+1):(nainds[2]-1)], collapse=""))
})


muttable$poscDNA_start <- coordstart
muttable$poscDNA_end <- coordend

muttable$poscDNA <- muttable$poscDNA_start

sum(!is.na(muttable$poscDNA))


ui <- data.frame(poscDNA=muttable$poscDNA, aachange=muttable$AA.Change)

ui$aachange <- as.character(ui$aachange)
ui$aachange <- sapply(ui$aachange, function(x) strsplit(x, split="NM_001754")[[1]][2])

# fix(ui)


# AA locations:

aachange <- muttable$AA.Change

tempstring <- sapply(aachange, function(x) strsplit(x, split="NM_001754")[[1]][2])
names(tempstring) <- NULL

tempstring[-grep(":p.", tempstring)] <- NA

# tempstring <- sapply(tempstring, function(x) strsplit(x, split=":p.")[[1]][length(strsplit(x, split=":p.")[[1]])])
tempstring <- sapply(tempstring, function(x) strsplit(x, split=":p.")[[1]][2])
names(tempstring) <- NULL


tempstringsplit <- lapply(tempstring, function(x) strsplit(x, split="")[[1]])

tempstringsplit[!is.na(tempstring)] <- lapply(tempstringsplit[!is.na(tempstring)], function(x) {
  if(is.na(as.numeric(x)[1]) & !is.na(as.numeric(x)[2]))
    return(x[-1])
  else
    return(x)
})

tempstring <- sapply(tempstringsplit, function(x) paste(x, collapse=""))


tempstringsplit <- lapply(tempstring, function(x) strsplit(x, split="")[[1]])

splittednumeric <- lapply(tempstringsplit, function(x) as.numeric(x))
naind <- sapply(splittednumeric, function(x) min(which(is.na(x))))

secondnumberbool <- mapply(function(x, y) x[y], tempstringsplit, naind)=="_"
secondnumberbool[is.na(secondnumberbool)] <- FALSE


coordstart <- as.numeric(sapply(mapply(function(x, y) x[1:(y-1)], splittednumeric, naind, SIMPLIFY = FALSE), function(x) paste(x, collapse="")))

coordend <- rep(NA, length(coordstart))
coordend[secondnumberbool] <- sapply(splittednumeric[secondnumberbool], function(x) {
  
  x <- x[min(setdiff(which(!is.na(x)), 1:(min(which(is.na(x)))-1))):length(x)]
  x <- x[1:(min(which(is.na(x)))-1)]  
  
  as.numeric(paste(x, collapse=""))
})


muttable$posAA_start <- coordstart
muttable$posAA_end <- coordend

muttable$posAA <- muttable$posAA_start

sum(!is.na(muttable$posAA))


ui <- data.frame(posAA=muttable$posAA, aachange=muttable$AA.Change)

ui$aachange <- as.character(ui$aachange)
ui$aachange <- sapply(ui$aachange, function(x) strsplit(x, split="NM_001754")[[1]][2])


sum(is.na(muttable$posAA))
sum(is.na(muttable$poscDNA))

y <- muttable$posAA
x <- muttable$poscDNA

sum(!is.na(x))
sum(!is.na(y))

modtemp <- lm(y ~ x)
plot(muttable$poscDNA, muttable$posAA)

cor(muttable$poscDNA[!is.na(x) & !is.na(y)], muttable$posAA[!is.na(x) & !is.na(y)])

sum(is.na(x))
sum(is.na(y))

points(x[is.na(y) & !is.na(x)], predict(modtemp, newdata=data.frame(x=x[is.na(y) & !is.na(x)])), col=2)

y[is.na(y) & !is.na(x)] <- predict(modtemp, newdata=data.frame(x=x[is.na(y) & !is.na(x)]))

plot(x, y)

muttable$posAA <- y

sum(!is.na(muttable$posAA))


# In the "Type" variable there are some pointless categories, such as "frameshift insertion;frameshift insertion"
# which are due to the processing of the machine.
# --> Make meaningful categories out of these:

table(muttable$Type)
names(table(muttable$Type))

class(muttable$Type)

muttable$Type[muttable$Type=="frameshift insertion;frameshift insertion"] <- "frameshift insertion"
muttable$Type[muttable$Type=="nonframeshift insertion;nonframeshift insertion"] <- "nonframeshift insertion"

table(muttable$Type)

# --> OK.


# Make new coarsened type variable (used in the subgroup analysis):

table(muttable$Type)
names(table(muttable$Type))

muttable$TypeCoarse <- ""
muttable$TypeCoarse[muttable$Type %in% c("frameshift deletion", 
                                         "frameshift insertion", "frameshift substitution")] <- "frameshift"
muttable$TypeCoarse[muttable$Type %in% c("stopgain", "stopgain SNV")] <- "stopgain"
muttable$TypeCoarse[muttable$Type=="nonsynonymous SNV"] <- "nonsynonymous SNV"
muttable$TypeCoarse[muttable$Type %in% c("nonframeshift deletion", "nonframeshift insertion")] <- "nonframeshift"
muttable$TypeCoarse[muttable$Type=="synonymous SNV"] <- "synonymous SNV"

muttable$TypeCoarse[muttable$TypeCoarse==""] <- "NA"

table(muttable$TypeCoarse)


# Save data with locations:

save(muttable, file="./Hornungetal2018_ElectronicAppendix/Data/muttable.Rda")
