# Supplementary material for: Mediation analysis reveals common mechanisms of RUNX1 point mutations and RUNX1/RUNX1T1 fusions influencing survival of patients with acute myeloid leukemia
Source: Sci Rep. 2018 Jul 26;8:11293. doi: 10.1038/s41598-018-29593-2 (PMC6062501; doi:10.1038/s41598-018-29593-2)
Supplement: Supplementary file 2 — Electronic appendix [file 41598_2018_29593_MOESM2_ESM.zip › Hornungetal2018_ElectronicAppendix/Evaluation/ComparisonWithDifferentialGeneExpressionAnalysis.R]

####################################################################
#  Analysis described in the subsection 'Distinction of mediation  #
#  analysis from differential expression analysis'                 # 
####################################################################


# Load data set:
#################

# Load validation data set and subset it so that it
# features the same variables as the pre-selection data set:

load("./Hornungetal2018_ElectronicAppendix/Data/amlcgcohort2withtcga.Rdata")

X1 <- X

load("./Hornungetal2018_ElectronicAppendix/Data/amlcgcohort1.Rdata")

X <- X[, colnames(X) %in% intersect(colnames(X1), colnames(X))]


# Load names of preselected genes:

load("./Hornungetal2018_ElectronicAppendix/Results/Rfiles/candvariablesrunx1.Rda")


# Names of all genes:

allvariables <- colnames(X)


all(candvariables %in% allvariables)


indincl <- !is.na(pheno$runx1) & !is.na(pheno$timeos) & !is.na(pheno$status)

pheno <- pheno[indincl,]

X <- X[indincl,]


# Perform differential gene expression analysis using Limma:
############################################################

# source("https://bioconductor.org/biocLite.R")
# biocLite("limma")

library("limma")


# X  =  n x p Expressionsmatrix
# pheno  =  Phenodaten

Group <- factor(pheno$runx1)
design <- model.matrix(~0 + Group)

contrast <- makeContrasts(Group1 - Group0, levels = design)

fit <- lmFit(t(X), design)

fit2 <- contrasts.fit(fit, contrast)

fit2 <- eBayes(fit2)

pvalsdiffexp <- p.adjust(fit2$p.value[,1], method = "BH")


# Select all genes with adjusted p-value smaller than 0.01:
Xdiffexp <- X[,pvalsdiffexp < 0.01]


# The three genes are all among the differentially expressed genes:
c("CD109", "KIAA0125", "HOPX") %in% colnames(Xdiffexp)


pvalsdiffexpsig <- pvalsdiffexp[pvalsdiffexp < 0.01]


# Perform Cox regressions for each of the differentially expressed
# genes as described in the paper:
###################################################################

library("survival")

pvalscoxwoexpoUNADJ <- pvalscoxexpoUNADJ <- 0

for(i in 1:ncol(Xdiffexp)) {
  
  res_cox <- coxph(Surv(time = pheno$timeos, event = pheno$status) ~ Xdiffexp[,i])
  pvalscoxwoexpoUNADJ[i] <- summary(res_cox)$coef["Xdiffexp[, i]","Pr(>|z|)"]
  
  res_cox <- coxph(Surv(time = pheno$timeos, event = pheno$status) ~ Xdiffexp[,i] + pheno$runx1)
  pvalscoxexpoUNADJ[i] <- summary(res_cox)$coef["Xdiffexp[, i]","Pr(>|z|)"]
  
}

# Adjust p values for multiple testing:
pvalscoxwoexpo <- p.adjust(pvalscoxwoexpoUNADJ, method = "BH")
pvalscoxexpo <- p.adjust(pvalscoxexpoUNADJ, method = "BH")


# Figure 4: Histograms of p values from differentially expressed genes
# in Cox regression analysis
#######################################################################

res <- data.frame(variable=colnames(Xdiffexp))

res$pvalscoxwoexpo <- pvalscoxwoexpo
res$pvalscoxexpo <- pvalscoxexpo
res$pvalsdiffexp <- pvalsdiffexpsig


reslong <- reshape(res, 
                   varying = list(c("pvalscoxwoexpo", "pvalscoxexpo", "pvalsdiffexp")), 
                   v.names = c("pval"),
                   timevar = "type", 
                   times = c("woexpos", "withexpos", "diffexp"), 
                   direction = "long")
reslong$type <- factor(reslong$type, levels=c("woexpos", "withexpos", "diffexp"))


levels(reslong$type) <- c("a     p values from Cox regressions\n       on genes only", 
                          "b     p values from Cox regressions\n       on genes and exposure", 
                          "c     p values from differential\n       expression analysis")


library("ggplot2")

p1 <- ggplot(data=reslong[reslong$type==levels(reslong$type)[1],], aes(x=pval)) + theme_bw() + theme(plot.title = element_text(face="bold")) +
  geom_histogram() + xlab("") + xlim(c(-0.05,1+0.05)) + ggtitle(levels(reslong$type)[1])
p1

p2 <- ggplot(data=reslong[reslong$type==levels(reslong$type)[2],], aes(x=pval)) + theme_bw() + theme(plot.title = element_text(face="bold")) +
  geom_histogram() + xlab("p values (after Benjamini-Hochberg adjustment)") + ylab("") + xlim(c(-0.05,1+0.05)) + ggtitle(levels(reslong$type)[2])
p2

p3 <- ggplot(data=reslong[reslong$type==levels(reslong$type)[3],], aes(x=pval)) + theme_bw() + theme(plot.title = element_text(face="bold")) +
  geom_histogram() + xlab("") + ylab("") + xlim(c(-0.05,1+0.05)) + ggtitle(levels(reslong$type)[3])
p3

library("gridExtra")
pall <- grid.arrange(p1, p2, p3, nrow = 1)


ggsave(file="./Hornungetal2018_ElectronicAppendix/Results/Figures/DifferentialExpressionAnalysis.eps", plot=pall, width=14.5*(3/4), height=5*(3/4))


# Verfification that the influences of the three genes are significant
# in both Cox regressions (and are among the genes found to be differentially 
# expressed genes):
#############################################################################

reslong[reslong$variable %in% c("CD109", "KIAA0125", "HOPX"),]

reslong[reslong$variable %in% c("CD109", "KIAA0125", "HOPX"),]$pval < 0.05
all(reslong[reslong$variable %in% c("CD109", "KIAA0125", "HOPX"),]$pval < 0.05)


####################################################################
#  Differential expression analysis between RUNX1++ vs. t(8;21)++  #
#  described in the subsection 'Selection of influential genes'    #
####################################################################


# Pre-selection using AMCLG Cohort 2 with TCGA:
###############################################

# Load pre-selection data set and subset it so that it
# features the same variables as the validation data set:

load("./Hornungetal2018_ElectronicAppendix/Data/amlcgcohort1.Rdata")

X1 <- X

load("./Hornungetal2018_ElectronicAppendix/Data/amlcgcohort2withtcga.Rdata")

X <- X[, colnames(X) %in% intersect(colnames(X1), colnames(X))]


# Make variable that distinguishes between 'runx1==1' and 't821==1':

pheno$t821notrunx1 <- NA
pheno$t821notrunx1[(pheno$t821==1) & (pheno$runx1==0)]  <- 1
pheno$t821notrunx1[(pheno$t821==0) & (pheno$runx1==1)]  <- 0


# Perform differential gene expression analysis using Limma:

selind <- !is.na(pheno$t821notrunx1)

Xsub <- X[selind,]
phenosub <- pheno[selind,]

Group <- factor(phenosub$t821notrunx1)
var1 <- phenosub$sex
var2 <- phenosub$age 
var3 <- phenosub$cyto
design <- model.matrix(~0 + Group + var1 + var2 + var3)

contrast <- makeContrasts(Group1 - Group0, levels = design)

fit <- lmFit(t(Xsub), design)

fit2 <- contrasts.fit(fit, contrast)

fit2 <- eBayes(fit2)


# Pre-selected genes:

candvariables <- colnames(Xsub)[fit2$p.value[,1] < 0.05]


# Number and percentage of genes with p-values smaller than 0.05:

length(candvariables)

round(length(candvariables)/ncol(Xsub)*100, 2)


# Validation using AMCLG Cohort 1:
##################################

# Load validation data set and subset it so that it
# features the same variables as the pre-selection data set:

load("./Hornungetal2018_ElectronicAppendix/Data/amlcgcohort2withtcga.Rdata")
X1 <- X

load("./Hornungetal2018_ElectronicAppendix/Data/amlcgcohort1.Rdata")

X <- X[, colnames(X) %in% intersect(colnames(X1), colnames(X))]


# Make variable that distinguishes between 'runx1==1' and 't821==1':

pheno$t821notrunx1 <- NA
pheno$t821notrunx1[(pheno$t821==1) & (pheno$runx1==0)]  <- 1
pheno$t821notrunx1[(pheno$t821==0) & (pheno$runx1==1)]  <- 0


# Perform differential gene expression analysis using Limma:

selind <- !is.na(pheno$t821notrunx1)

Xsub <- X[selind,]
phenosub <- pheno[selind,]

# Subset gene expression matrix, so that it features
# only the genes pre-selected using AMCLG Cohort 2 with TCGA:
Xsub <- Xsub[, colnames(Xsub) %in% candvariables]

Group <- factor(phenosub$t821notrunx1)
var1 <- phenosub$sex
var2 <- phenosub$age 
var3 <- phenosub$cyto
design <- model.matrix(~0 + Group + var1 + var2 + var3)

contrast <- makeContrasts(Group1 - Group0, levels = design)

fit <- lmFit(t(Xsub), design)

fit2 <- contrasts.fit(fit, contrast)

fit2 <- eBayes(fit2)


# Adjust p values using Benjamini-Hochberg:

pvalsdiffexp <- p.adjust(fit2$p.value[,1], method = "BH")


# Determine genes significant after performing adjustment
# using for multiple testing:

selind <- pvalsdiffexp < 0.05

pvals <- pvalsdiffexp[selind]
variable <- colnames(Xsub)[selind]

results <- data.frame(variable=variable, pval=pvals)
results <- results[order(results$pval),]


# Check whether all five candidate mediator genes are among
# the genes found to be differentially expressed using limma: 

selgenes <- c("GPR56", "KIAA0125", "NGFRAP1", "CD109", "HOPX")

selgenes %in% results$variable
which(results$variable %in% selgenes)


# Number and percentage of differentially expressed genes 

nrow(results)
nrow(results)/ncol(Xsub)


# Store differentially genes in Excel file:

rownames(results) <- NULL

names(results) <- c("Variable", "p value from validation analysis (using AMLCG Cohort 1)")

library("xlsx")

write.xlsx(x=results, file="./Hornungetal2018_ElectronicAppendix/Results/Rfiles/SupplementaryInformation4_limma.xlsx", sheetName="limmat821vsRUNX1", row.names=FALSE)
