# Supplementary material for: Mediation analysis reveals common mechanisms of RUNX1 point mutations and RUNX1/RUNX1T1 fusions influencing survival of patients with acute myeloid leukemia
Source: Sci Rep. 2018 Jul 26;8:11293. doi: 10.1038/s41598-018-29593-2 (PMC6062501; doi:10.1038/s41598-018-29593-2)
Supplement: Supplementary file 2 — Electronic appendix [file 41598_2018_29593_MOESM2_ESM.zip › Hornungetal2018_ElectronicAppendix/Evaluation/FiguresPaper.R]

# Figure 2: Visualization of mediator effect
#############################################

data11 <- data.frame(x=c(1-0.25,2+0.25,2+0.25), y=c(1,1,2))
data12 <- data.frame(x=c(1-0.25,1-0.25,2+0.25), y=c(1,2,2))

data21 <- data.frame(x=c(1-0.25,2+0.25,2+0.25)+4, y=c(1,1,2))
data22 <- data.frame(x=c(1-0.25,1-0.25,2+0.25)+4, y=c(1,2,2))

data31 <- data.frame(x=c(1,2,2)+2, y=c(1,1,2)+2)
data32 <- data.frame(x=c(1,1,2)+2, y=c(1,2,2)+2)


x1 <- 1.5; y1 <- 2
x2 <- 3; y2 <- 3.5

sqrt((x2 - x1)^2 + (y2 - y1)^2)

x11 <- x1 + sqrt(0.9^2 - (0.9^2)/(((x2-x1)/(y2-y1))^2 + 1))
y11 <- y1 + 0.9/sqrt(((x2-x1)/(y2-y1))^2 + 1)

x12 <- x1 + sqrt(1.8^2 - (1.8^2)/(((x2-x1)/(y2-y1))^2 + 1))
y12 <- y1 + 1.8/sqrt(((x2-x1)/(y2-y1))^2 + 1)

x12 <- x11 + sqrt(0.9^2 - (0.9^2)/(((x2-x1)/(y2-y1))^2 + 1))
y12 <- y11 + 0.9/sqrt(((x2-x1)/(y2-y1))^2 + 1)

x13 <- x12 + sqrt(sqrt((x2-x12)^2 + (y2-y12)^2)^2 - (sqrt((x2-x12)^2 + (y2-y12)^2)^2)/(((x2-x1)/(y2-y1))^2 + 1))
y13 <- y12 + sqrt((x2-x12)^2 + (y2-y12)^2)/sqrt(((x2-x1)/(y2-y1))^2 + 1)


library("ggplot2")
library("grid")
p <- ggplot(data=data11, aes(x=x, y=y)) + 
  geom_segment(aes(x=2+0.25, xend=2-0.25+4-1, y=1.5, yend=1.5),
               arrow=arrow(length=unit(0.5,"cm"), type="closed"), col="grey", size=1) +
  geom_segment(aes(x=x1, xend=x11, y=y1, yend=y11),
               arrow=arrow(length=unit(0.5,"cm"), type="closed"), col="green3", size=1) +
  geom_segment(aes(x=x11, xend=x12, y=y11, yend=y12),
               arrow=arrow(length=unit(0.5,"cm"), type="closed"), col="green3", size=1) +
  geom_segment(aes(x=x12, xend=x13, y=y12, yend=y13), col="green3", size=1) +
  geom_segment(aes(x=x13+1, xend=x13+1 + (x13-x12), y=y13, yend=y12),
               arrow=arrow(length=unit(0.5,"cm"), type="closed"), col="green3", size=1) +
  geom_segment(aes(x=x13+1 + (x13-x12), xend=x13+1 + (x13-x12) + (x11-x1), y=y12, yend=y12 - (y11-y1)),
               arrow=arrow(length=unit(0.5,"cm"), type="closed"), col="green3", size=1) +
  geom_segment(aes(x=x13+1 + (x13-x12) + (x11-x1), xend=x13+1 + (x13-x12) + 2*(x11-x1), y=y12 - (y11-y1), yend=y12 - 2*(y11-y1)),
               arrow=arrow(length=unit(0.5,"cm"), type="closed"), col="green3", size=1) +
  geom_line(size=1) + geom_line(data=data12, size=1) +
  geom_line(data=data21, size=1) + geom_line(data=data22, size=1) + 
  geom_line(data=data31, size=1) + geom_line(data=data32, size=1) +
  geom_text(x=c(1.5,1.5+4, 1.5+2), y=c(1.5,1.5,1.5+2), label=c("exposure\nE", "survival\nS", "gene\nM"), size=7) +
  theme(axis.line=element_blank(),axis.text.x=element_blank(),
        axis.text.y=element_blank(),axis.ticks=element_blank(),
        axis.title.x=element_blank(),
        axis.title.y=element_blank(),legend.position="none",
        panel.background=element_blank(),panel.border=element_blank(),panel.grid.major=element_blank(),
        panel.grid.minor=element_blank(),plot.background=element_blank(),
        plot.margin = unit(c(0.01,0.01,0.01,0.01), "cm"))

p

ggsave(file="./Hornungetal2018_ElectronicAppendix/Results/Figures/mediatoreffect.eps", width=7*(3/4), height=4*(3/4))
# ggsave(file="./Hornungetal2018_ElectronicAppendix/Results/Figures/mediatoreffect.emf", width=7*(3/4), height=4*(3/4))


# Figure 5: Survival differences between patients with and without RUNX1 mutations 
# and t(8;21), respectively
##################################################################################


# Function to plot Kaplan Meier estimators using ggplot2:


# Function arguments:

# kmfit = object of class "survfit" - Kaplan Meier estimators

# ystratalabs = legend labels designating different Kaplan Meier estimators

# ystrataname = legend title

# showcens = logical; should censorings be indicates as plus signs on the curves?

# sizecens = sizes of the plus signs showing the censorings (see "showcens")

# legend.position = vector of length 2; position of the legend; first entry: x-position, second entry: y-position

# linetypes = logical; in the case of several Kaplan Meier estimators: should the different curves not only
# be distinguished by different colors, but also by different linetypes

# ystratalevel = usesable in the case of only a single Kaplan Meier estimator: one entry of 
# 'ystratalabs' - the level of the group variable to which the Kaplan Meier estimator shown 
# in the plot corresponds to; for example, in case there are three groups "low", "medium", and "high" and
# the Kaplan Meier estimator shows the group "high", than "ystratalevel" would be specified as "high"
# and "ystratalabs" as "c("low", "medium", "high")"


ggkm <- function(kmfit, ystratalabs=NULL, ystrataname="", showcens=TRUE, sizecens=6, legend.position=c(0.77, 0.72), 
                 linetypes=TRUE, ystratalevel=NULL, legendsize, xlab="Time in days") {
  
  require("survival")
  require("ggplot2")
  require("plyr")
  
  if(!missing(legendsize))
    legendsize <- theme(legend.text=element_text(size=legendsize))
  else
    legendsize <- waiver()
  
  if(is.null(summary(kmfit)$strata)) {
    
    data <- data.frame(time = kmfit$time, surv = kmfit$surv)
    
    zeros <- data.frame(time = 0, surv = 1)
    data <- rbind.fill(zeros, data)
    
    if(!is.null(ystratalabs)) {
      data$group <- factor(ystratalevel, levels=ystratalabs)
      p <- ggplot(data, aes(time, surv, color = group)) + geom_step(size = 0.7) + theme_bw() +
        theme(axis.title.x = element_text(vjust = 0.5)) + theme(legend.position = legend.position, legend.background = element_rect(fill="transparent")) +
        scale_y_continuous(limits = c(0, 1)) + labs(linetype = ystrataname, color = ystrataname, x=xlab, 
                                                    y="Kaplan-Meier estimator") + scale_color_discrete(drop=FALSE) + legendsize
    }
    else  
      p <- ggplot(data, aes(time, surv)) + geom_step(size = 0.7) + theme_bw() +
      theme(axis.title.x = element_text(vjust = 0.5)) + 
      scale_y_continuous(limits = c(0, 1)) + labs(x=xlab, 
                                                  y="Kaplan-Meier estimator") + legendsize
    
    if(showcens & any(kmfit$n.censor!=0))
      p <- p + geom_text(data = data[kmfit$n.censor!=0,], aes(y = surv, label = "+"), size = sizecens, 
                         fontface = "bold", show.legend = FALSE)
  }
  else {
    
    if(is.null(ystratalabs)) {
      ystratalabs <- as.character(levels(summary(kmfit)$strata))
    }
    
    data <- data.frame(time = kmfit$time, surv = kmfit$surv, 
                       strata = summary(kmfit, censored=TRUE)$strata)
    levels(data$strata) <- ystratalabs
    
    zeros <- data.frame(time = 0, surv = 1, strata = factor(ystratalabs, 
                                                            levels=levels(data$strata)))
    data <- rbind.fill(zeros, data)
    
    if(linetypes)
      p <- ggplot(data, aes(time, surv, group = strata)) + theme_bw() +
      geom_step(aes(linetype = strata, color = strata), size = 0.7) +
      theme(axis.title.x = element_text(vjust = 0.5)) +
      scale_y_continuous(limits = c(0, 1)) + theme(legend.position = legend.position, legend.background = element_rect(fill="transparent")) + legendsize + 
      labs(linetype = ystrataname, color = ystrataname, x=xlab, 
           y="Kaplan-Meier estimator") + legendsize
    else
      p <- ggplot(data, aes(time, surv, group = strata)) + theme_bw() +
      geom_step(aes(color = strata), size = 0.7) +
      theme(axis.title.x = element_text(vjust = 0.5)) +
      scale_y_continuous(limits = c(0, 1)) + theme(legend.position = legend.position, legend.background = element_rect(fill="transparent")) + legendsize +
      labs(linetype = ystrataname, color = ystrataname, x=xlab, 
           y="Kaplan-Meier estimator") + legendsize
    
    if(showcens & any(kmfit$n.censor!=0))
      p <- p + geom_text(data = data[kmfit$n.censor!=0,], aes(y = surv, color = strata, label = "+"), size = sizecens, 
                         fontface = "bold", show.legend = FALSE)
  }
  
  p  
  
}


load("./Hornungetal2018_ElectronicAppendix/Data/amlcgcohort1.Rdata")

incl <- !is.na(pheno$t821) & !is.na(pheno$runx1)
X <- X[incl,]
pheno <- pheno[incl,]

library("survival")

kmfit <- survfit(Surv(pheno$timeos/365, pheno$status) ~ pheno$runx1)
survdiffobj <- survdiff(Surv(pheno$timeos/365, pheno$status) ~ pheno$runx1)
pval <- 1 - pchisq(survdiffobj$chisq, length(survdiffobj$n) - 1)
pval

# p1 <- ggkm(kmfit, legend.position=c(0.77, 0.82), ystratalabs = c(paste("RUNX1- (n = ",  sum(!is.na(pheno$t821) & !is.na(pheno$runx1) & (pheno$runx1==0)), ")", sep=""), 
#                                                                  paste("RUNX1+ (n = ",  sum(!is.na(pheno$t821) & !is.na(pheno$runx1) & (pheno$runx1==1)), ")", sep="")), legendsize=10, xlab="Time in years") + 
#   geom_text(x=800/365, y=0.95, label="p < 0.001", size=4) + theme(axis.title=element_text(size=12), plot.title = element_text(face="bold")) + ggtitle("a")
p1 <- ggkm(kmfit, legend.position=c(0.72, 0.82), ystratalabs = c(paste("RUNX1- (n = ",  sum(!is.na(pheno$t821) & !is.na(pheno$runx1) & (pheno$runx1==0)), ")", sep=""), 
                                                                 paste("RUNX1+ (n = ",  sum(!is.na(pheno$t821) & !is.na(pheno$runx1) & (pheno$runx1==1)), ")", sep="")), legendsize=10, xlab="Time in years") + 
  theme(axis.title=element_text(size=12), plot.title = element_text(face="bold")) + 
  geom_text(x=1.3, y=0.03, label=ifelse(pval < 0.001, "p < 0.001", paste("p = ", round(pval, 3), sep=""))) + ggtitle("a")
p1

kmfit <- survfit(Surv(pheno$timeos/365, pheno$status) ~ pheno$t821)
survdiffobj <- survdiff(Surv(pheno$timeos/365, pheno$status) ~ pheno$t821)
pval <- 1 - pchisq(survdiffobj$chisq, length(survdiffobj$n) - 1)
pval

# p2 <- ggkm(kmfit, legend.position=c(0.77, 0.82), ystratalabs = c(paste("t(8;21)- (n = ",  sum(!is.na(pheno$t821) & !is.na(pheno$runx1) & (pheno$t821==0)), ")", sep=""), 
#                                                                  paste("t(8;21)+ (n = ",  sum(!is.na(pheno$t821) & !is.na(pheno$runx1) & (pheno$t821==1)), ")", sep="")), legendsize=10, xlab="Time in years") +
#   geom_text(x=800/365, y=0.95, label=paste("p = ", round(pval,3), sep=""), size=4) + theme(axis.title=element_text(size=12), plot.title = element_text(face="bold")) + ggtitle("b")
p2 <- ggkm(kmfit, legend.position=c(0.72, 0.82), ystratalabs = c(paste("t(8;21)- (n = ",  sum(!is.na(pheno$t821) & !is.na(pheno$runx1) & (pheno$t821==0)), ")", sep=""), 
                                                                 paste("t(8;21)+ (n = ",  sum(!is.na(pheno$t821) & !is.na(pheno$runx1) & (pheno$t821==1)), ")", sep="")), legendsize=10, xlab="Time in years") +
  theme(axis.title=element_text(size=12), plot.title = element_text(face="bold")) + 
  geom_text(x=1.3, y=0.03, label=ifelse(pval < 0.001, "p < 0.001", paste("p = ", round(pval, 3), sep=""))) + ggtitle("b")
p2


set.seed(1234)

pheno$t821notrunx1 <- NA
pheno$t821notrunx1[(pheno$t821==1) & (pheno$runx1==0)]  <- 1
pheno$t821notrunx1[(pheno$t821==0) & (pheno$runx1==1)]  <- 0

phenosub <- pheno[!is.na(pheno$t821notrunx1),]

kmfit <- survfit(Surv(phenosub$timeos/365, phenosub$status) ~ phenosub$t821notrunx1)
survdiffobj <- survdiff(Surv(phenosub$timeos/365, phenosub$status) ~ phenosub$t821notrunx1)
pval <- 1 - pchisq(survdiffobj$chisq, length(survdiffobj$n) - 1)
pval

p3 <- ggkm(kmfit, legend.position=c(0.72, 0.82), ystratalabs = c(paste("RUNX1++ (n = ",  sum(!is.na(phenosub$t821) & !is.na(phenosub$runx1) & (phenosub$t821notrunx1==1)), ")", sep=""), 
                                                                 paste("t(8;21)++ (n = ",  sum(!is.na(phenosub$t821) & !is.na(phenosub$runx1) & (phenosub$t821notrunx1==0)), ")", sep="")), legendsize=10, xlab="Time in years") +
  theme(axis.title=element_text(size=12), plot.title = element_text(face="bold")) +
  geom_text(x=1.3, y=0.03, label=ifelse(pval < 0.001, "p < 0.001", paste("p = ", round(pval, 3), sep=""))) + ggtitle("c")
p3

library("gridExtra")
pall <- grid.arrange(p1, p2, p3, nrow = 1)

ggsave(file="./Hornungetal2018_ElectronicAppendix/Results/Figures/KMrunx1t821.eps", plot=pall, width=12.2*0.9, height=4*0.9)
# ggsave(file="./Hornungetal2018_ElectronicAppendix/Results/Figures/KMrunx1t821.emf", plot=pall, width=12*(2/3), height=5*(2/3))


# Figure 6: Log2 expression values for three genes selected both for RUNX1+ vs. RUNX1- 
# and t(8;21)+ vs. t(8;21)-
#####################################################################################

# AMLCG Cohort 2 with TCGA:

load("./Hornungetal2018_ElectronicAppendix/Data/amlcgcohort2withtcga.Rdata")

Gsig <- X[,colnames(X) %in% c("CD109", "KIAA0125", "HOPX")]
Gsig <- Gsig[,c("CD109", "KIAA0125", "HOPX")]

datasig <- as.data.frame(Gsig)
datasig$t821 <- pheno$t821
datasig$runx1 <- pheno$runx1


datasiglong <- reshape(datasig, direction="long", varying=list(names(datasig)[!(names(datasig) %in% c("runx1", "t821"))]), 
                       timevar="gene", times=names(datasig)[!(names(datasig) %in% c("runx1", "t821"))],
                       v.names = "exprval")
datasiglong$id <- NULL

rownames(datasiglong) <- NULL


genessig <- unique(datasiglong$gene)
datasiglong$gene <- factor(datasiglong$gene, levels=genessig)
datasiglong <- datasiglong[!is.na(datasiglong$t821),]


datasig$timeos <- pheno$timeos
datasig$status <- pheno$status


datasig <- datasig[apply(datasig, 1, function(x) all(!is.na(x))),]
datasig <- datasig[!((datasig$t821==1) & (datasig$runx1==1)),]
datasig$t821runx1 <- "t821"
datasig$t821runx1[datasig$runx1==1] <- "runx1"
datasig$t821runx1[datasig$runx1==0 & datasig$t821==0] <- "none"


datasiglong1 <- reshape(datasig, direction="long", varying=list(c("CD109", "KIAA0125", "HOPX")),
                       timevar="gene", times=c("CD109", "KIAA0125", "HOPX"), v.names="exprval")


# AMLCG Cohort 1:

load("./Hornungetal2018_ElectronicAppendix/Data/amlcgcohort1.Rdata")

Gsig <- X[,colnames(X) %in% c("CD109", "KIAA0125", "HOPX")]
Gsig <- Gsig[,c("CD109", "KIAA0125", "HOPX")]

datasig <- as.data.frame(Gsig)
datasig$t821 <- pheno$t821
datasig$runx1 <- pheno$runx1


datasiglong <- reshape(datasig, direction="long", varying=list(names(datasig)[!(names(datasig) %in% c("runx1", "t821"))]), 
                       timevar="gene", times=names(datasig)[!(names(datasig) %in% c("runx1", "t821"))],
                       v.names = "exprval")
datasiglong$id <- NULL

rownames(datasiglong) <- NULL


genessig <- unique(datasiglong$gene)
datasiglong$gene <- factor(datasiglong$gene, levels=genessig)
datasiglong <- datasiglong[!is.na(datasiglong$t821),]


datasig$timeos <- pheno$timeos
datasig$status <- pheno$status


datasig <- datasig[apply(datasig, 1, function(x) all(!is.na(x))),]
datasig <- datasig[!((datasig$t821==1) & (datasig$runx1==1)),]
datasig$t821runx1 <- "t821"
datasig$t821runx1[datasig$runx1==1] <- "runx1"
datasig$t821runx1[datasig$runx1==0 & datasig$t821==0] <- "none"


datasiglong2 <- reshape(datasig, direction="long", varying=list(c("CD109", "KIAA0125", "HOPX")),
                       timevar="gene", times=c("CD109", "KIAA0125", "HOPX"), v.names="exprval")


head(datasiglong1)
head(datasiglong2)

datasiglong <- rbind(datasiglong1, datasiglong2)
datasiglong$dataset <- c(rep("amlcgcohort2withtcga", nrow(datasiglong1)), 
                         rep("amlcgcohort1", nrow(datasiglong2)))
datasiglong$dataset <- factor(datasiglong$dataset, levels=c("amlcgcohort1", "amlcgcohort2withtcga"))
levels(datasiglong$dataset) <- c("a     AMLCG Cohort 1", "b     AMLCG Cohort 2 with TCGA")


# Perform Wilcoxon tests to test for significant differences between the
# expression values for RUNX1+ vs. RUNX1- and t(8;21)+ vs. t(8;21)-:


pvals <- 0

datatemp <- datasiglong[datasiglong$dataset=="a     AMLCG Cohort 1" & datasiglong$gene=="CD109",]

pvals[1] <- wilcox.test(datatemp$exprval[datatemp$t821runx1=="runx1"], datatemp$exprval[datatemp$t821runx1=="none"])$p.value

pvals[2] <- wilcox.test(datatemp$exprval[datatemp$t821runx1=="t821"], datatemp$exprval[datatemp$t821runx1=="none"])$p.value


datatemp <- datasiglong[datasiglong$dataset=="a     AMLCG Cohort 1" & datasiglong$gene=="KIAA0125",]

pvals[3] <- wilcox.test(datatemp$exprval[datatemp$t821runx1=="runx1"], datatemp$exprval[datatemp$t821runx1=="none"])$p.value

pvals[4] <- wilcox.test(datatemp$exprval[datatemp$t821runx1=="t821"], datatemp$exprval[datatemp$t821runx1=="none"])$p.value


datatemp <- datasiglong[datasiglong$dataset=="a     AMLCG Cohort 1" & datasiglong$gene=="HOPX",]

pvals[5] <- wilcox.test(datatemp$exprval[datatemp$t821runx1=="runx1"], datatemp$exprval[datatemp$t821runx1=="none"])$p.value

pvals[6] <- wilcox.test(datatemp$exprval[datatemp$t821runx1=="t821"], datatemp$exprval[datatemp$t821runx1=="none"])$p.value


datatemp <- datasiglong[datasiglong$dataset=="b     AMLCG Cohort 2 with TCGA" & datasiglong$gene=="CD109",]

pvals[7] <- wilcox.test(datatemp$exprval[datatemp$t821runx1=="runx1"], datatemp$exprval[datatemp$t821runx1=="none"])$p.value

pvals[8] <- wilcox.test(datatemp$exprval[datatemp$t821runx1=="t821"], datatemp$exprval[datatemp$t821runx1=="none"])$p.value


datatemp <- datasiglong[datasiglong$dataset=="b     AMLCG Cohort 2 with TCGA" & datasiglong$gene=="KIAA0125",]

pvals[9] <- wilcox.test(datatemp$exprval[datatemp$t821runx1=="runx1"], datatemp$exprval[datatemp$t821runx1=="none"])$p.value

pvals[10] <- wilcox.test(datatemp$exprval[datatemp$t821runx1=="t821"], datatemp$exprval[datatemp$t821runx1=="none"])$p.value


datatemp <- datasiglong[datasiglong$dataset=="b     AMLCG Cohort 2 with TCGA" & datasiglong$gene=="HOPX",]

pvals[11] <- wilcox.test(datatemp$exprval[datatemp$t821runx1=="runx1"], datatemp$exprval[datatemp$t821runx1=="none"])$p.value

pvals[12] <- wilcox.test(datatemp$exprval[datatemp$t821runx1=="t821"], datatemp$exprval[datatemp$t821runx1=="none"])$p.value

datapvalue <- data.frame(pval=pvals, dataset=factor(rep(c("a     AMLCG Cohort 1", "b     AMLCG Cohort 2 with TCGA"), each=6), levels=c("a     AMLCG Cohort 1", "b     AMLCG Cohort 2 with TCGA")))
datapvalue$x <- rep(rep(1:3, each=2) + rep(c(0, 0.28), times=3), times=2)
datapvalue$y <- c(rep(6, times=6) - rep(c(0, 0.2), times=3),
                  rep(2.6, times=6) - rep(c(0, 0.2), times=3))
datapvalue$y <- c(rep(5.7, times=6) - rep(c(0, 0.4), times=3),
                  rep(2.6, times=6) - rep(c(0, 0.6), times=3))

datapvalue$pval <- ifelse(datapvalue$pval < 0.001, "p < 0.001", paste("p = ", round(datapvalue$pval, 3), sep=""))


p <- ggplot(data=datasiglong, aes(x=factor(gene, levels=c("CD109", "KIAA0125", "HOPX")), y=exprval)) + theme_bw() + facet_wrap(~ dataset, nrow=2, scales="free_y") + geom_boxplot(aes(color=t821runx1)) +
  scale_color_discrete(name=element_blank(), labels=c("RUNX1- and t(8;21)-", "RUNX1+", "t(8;21)+")) +
  geom_text(data=datapvalue, aes(x=x, y=y, label=pval)) +
  theme(legend.position = c(0.2, 0.932), axis.title=element_text(size=14), 
        axis.text=element_text(size=12), legend.text=element_text(size=12), 
        strip.text.x = element_text(face = "bold", size = 13),
        legend.key = element_rect(fill = "transparent", colour = "transparent")) + labs(x="gene", y="log2 expression values")
p

ggsave(file="./Hornungetal2018_ElectronicAppendix/Results/Figures/significantgenes.eps", width=8.5*(4/5), height=10*(4/5))
# ggsave(file="./Hornungetal2018_ElectronicAppendix/Results/Figures/significantgenes.emf", width=8.5*(4/5), height=5*(4/5))


# Supplementary Figure 6: RUNX1- with t(8;21)-: Survival differences between patients 
# with high and low gene expression values
#####################################################################################

genes <- c("CD109", "KIAA0125", "HOPX")


load("./Hornungetal2018_ElectronicAppendix/Data/amlcgcohort1.Rdata")

X1 <- X; pheno1 <- pheno

load("./Hornungetal2018_ElectronicAppendix/Data/amlcgcohort2.Rdata")

X2 <- X; pheno2 <- pheno


load("./Hornungetal2018_ElectronicAppendix/Data/tcga.Rdata")

X3 <- X; pheno3 <- pheno


load("./Hornungetal2018_ElectronicAppendix/Data/amlcgcohort2withtcga.Rdata")

X4 <- X; pheno4 <- pheno


Xs <- list(X1, X2, X3, X4); phenos <- list(pheno1, pheno2, pheno3, pheno4)
names(Xs) <- names(phenos) <- c("amlcgcohort1", "amlcgcohort2", "tcga", "amlcgcohort2withtcga")

Xs <- lapply(Xs, function(x) x[,genes])


Xs <- mapply(function(x,y) x[!is.na(y$runx1) & !is.na(y$t821),], Xs, phenos, SIMPLIFY=FALSE)
phenos <- lapply(phenos, function(x) x[!is.na(x$runx1) & !is.na(x$t821),])


ds <- c("amlcgcohort2withtcga", "amlcgcohort1")
dsplot <- c("AMLCG Cohort 2 with TCGA", "AMLCG Cohort 1")


phenostemp <- lapply(phenos, function(x) x[x$runx1==0 & x$t821==0,])
Xstemp <- mapply(function(x,y) x[y$runx1==0 & y$t821==0,], Xs, phenos)


medianstemp <- apply(rbind(Xstemp[[ds[1]]], Xstemp[[ds[2]]]), 2, median)
names(medianstemp) <- genes


library("survival")

plist <- list()
count <- 1

for(i in seq(along=genes)) {
  for(j in seq(along=ds)) {
    kmfit <- survfit(Surv(phenostemp[[ds[j]]]$timeos/365, phenostemp[[ds[j]]]$status) ~ as.numeric(Xstemp[[ds[j]]][,genes[i]] >= medianstemp[genes[i]]))
    survdiffobj <- survdiff(Surv(phenostemp[[ds[j]]]$timeos/365, phenostemp[[ds[j]]]$status) ~ as.numeric(Xstemp[[ds[j]]][,genes[i]] >= medianstemp[genes[i]]))
    pval <- 1 - pchisq(survdiffobj$chisq, length(survdiffobj$n) - 1)
    plist[[count]] <- ggkm(kmfit, legend.position=c(0.67, 0.87), 
                           ystratalabs = c(paste("Smaller than median (n = ", sum(!is.na(phenostemp[[ds[j]]]$timeos/365) & !is.na(phenostemp[[ds[j]]]$status) & (Xstemp[[ds[j]]][,genes[i]] < medianstemp[genes[i]])), ")", sep=""), 
                                           paste("Larger than median (n = ", sum(!is.na(phenostemp[[ds[j]]]$timeos/365) & !is.na(phenostemp[[ds[j]]]$status) & (Xstemp[[ds[j]]][,genes[i]] >= medianstemp[genes[i]])), ")", sep="")), sizecens=4, xlab="Time in years") + 
      geom_text(x=ifelse(j==1, 0.8, 1.3), y=0.07, label=ifelse(pval < 0.001, "p < 0.001", paste("p = ", round(pval, 3), sep=""))) +
      ggtitle(paste(letters[count], "   ", dsplot[j], ",   gene: ", genes[i], sep="")) + theme(plot.title = element_text(size=10, face="bold"), axis.title=element_text(size=10.5)) + scale_x_continuous(breaks=c(0, 5, 10))
    # pval <- summary(coxph(Surv(phenostemp[[ds[j]]]$timeos/365, phenostemp[[ds[j]]]$status) ~ Xstemp[[ds[j]]][,genes[i]]))$coef[,"Pr(>|z|)"]
    # cat(summary(coxph(Surv(phenostemp[[ds[j]]]$timeos/365, phenostemp[[ds[j]]]$status) ~ Xstemp[[ds[j]]][,genes[i]]))$coef[,"Pr(>|z|)"], "\n")
    count <- count + 1
  }
}

library("gridExtra")
pall <- grid.arrange(plist[[1]], plist[[2]], plist[[3]], plist[[4]], plist[[5]], 
                     plist[[6]], nrow = 3, ncol=2)

# ggsave(file="./Hornungetal2018_ElectronicAppendix/Results/Figures/KMrelgenesrunx1not821no.emf", plot=pall, width=8, height=7)
ggsave(file="./Hornungetal2018_ElectronicAppendix/Results/Figures/KMrelgenesrunx1not821no.png", plot=pall, width=8, height=7)


# Figure 8: Survival differences between patients with high and low 
# gene expression values
###################################################################

ds <- c("amlcgcohort2withtcga", "amlcgcohort1")
dsplot <- c("AMLCG Cohort 2 with TCGA", "AMLCG Cohort 1")


phenostemp <- phenos
Xstemp <- Xs


medianstemp <- apply(Xstemp[[ds[2]]], 2, median)
names(medianstemp) <- genes

library("survival")

plist <- list()
count <- 1

for(i in seq(along=genes)) {
  j <- 2
  kmfit <- survfit(Surv(phenostemp[[ds[j]]]$timeos/365, phenostemp[[ds[j]]]$status) ~ as.numeric(Xstemp[[ds[j]]][,genes[i]] >= medianstemp[genes[i]]))
  survdiffobj <- survdiff(Surv(phenostemp[[ds[j]]]$timeos/365, phenostemp[[ds[j]]]$status) ~ as.numeric(Xstemp[[ds[j]]][,genes[i]] >= medianstemp[genes[i]]))
  pval <- 1 - pchisq(survdiffobj$chisq, length(survdiffobj$n) - 1)
  plist[[count]] <- ggkm(kmfit, legend.position=c(0.6, 0.87), 
                         ystratalabs = c(paste("Smaller than median (n = ", sum(!is.na(phenostemp[[ds[j]]]$timeos/365) & !is.na(phenostemp[[ds[j]]]$status) & (Xstemp[[ds[j]]][,genes[i]] < medianstemp[genes[i]])), ")", sep=""), 
                                         paste("Larger than median (n = ", sum(!is.na(phenostemp[[ds[j]]]$timeos/365) & !is.na(phenostemp[[ds[j]]]$status) & (Xstemp[[ds[j]]][,genes[i]] >= medianstemp[genes[i]])), ")", sep="")), sizecens=4, legendsize=11, xlab="Time in years") + 
    geom_text(x=1.5, y=0.03, label=ifelse(pval < 0.001, "p < 0.001", paste("p = ", round(pval, 3), sep=""))) +
    ggtitle(paste(letters[count], "   ", genes[i], sep="")) + theme(plot.title = element_text(size=14), axis.title=element_text(size=13))
  # pval <- summary(coxph(Surv(phenostemp[[ds[j]]]$timeos/365, phenostemp[[ds[j]]]$status) ~ Xstemp[[ds[j]]][,genes[i]]))$coef[,"Pr(>|z|)"]
  # cat(summary(coxph(Surv(phenostemp[[ds[j]]]$timeos/365, phenostemp[[ds[j]]]$status) ~ Xstemp[[ds[j]]][,genes[i]]))$coef[,"Pr(>|z|)"], "\n")
  count <- count + 1
}

library("gridExtra")
pall <- grid.arrange(plist[[1]], plist[[2]], plist[[3]], nrow = 1, ncol=3)

ggsave(file="./Hornungetal2018_ElectronicAppendix/Results/Figures/KMrelgenesamlcgcohort1.eps", plot=pall, width=12.2*0.9, height=4*0.9)
# ggsave(file="./Hornungetal2018_ElectronicAppendix/Results/Figures/KMrelgenesamlcgcohort1.emf", plot=pall, width=12.2*0.9, height=4*0.9)


# Supplementary Figure 2: Heatmap of the genes selected for comparison 
# t(8;21)+ vs. t(8;21)- (data set HOVON)
######################################################################

load("./Hornungetal2018_ElectronicAppendix/Results/Rfiles/Mediation_SelectedGenes.Rda")


load("./Hornungetal2018_ElectronicAppendix/Data/amlcgcohort1.Rdata")

Xtest <- X; phenotest <- pheno

load("./Hornungetal2018_ElectronicAppendix/Data/amlcgcohort2withtcga.Rdata")

Xtrain1 <- X; phenotrain1 <- pheno

load("./Hornungetal2018_ElectronicAppendix/Data/hovon.Rdata")

Xtrain2 <- X; phenotrain2 <- pheno


library("gplots")


gg_color_hue <- function(n) {
  hues = seq(15, 375, length = n + 1)
  hcl(h = hues, l = 65, c = 100)[1:n]
}
cols <- gg_color_hue(2)


library("RColorBrewer")

win.metafile("./Hornungetal2018_ElectronicAppendix/Results/Figures/Heatmap_hovon_t821.emf", width=6*(5/9), height=10*(5/9))

mattemp <- t(Xtrain2[!is.na(phenotrain2$t821) & phenotrain2$t821==0,resultsigt821$variable])

heatmap.2(mattemp, col=rev(colorRampPalette(brewer.pal(10, "RdBu"))(256)), RowSideColors=ifelse(rownames(mattemp) %in% intersect(resultsigt821$variable, resultsigrunx1$variable), cols[1], cols[2]),
          key=TRUE, key.xlab=NA, symkey=FALSE, trace="none", cexRow=0.5, labCol=FALSE, dendrogram = "row", margin=c(1,5), lmat=rbind(c(4,0,5), c(3,1,2)), lhei=c(1,4), 
          lwid=c(1.5, 0.2, 4.0), key.title="Color Key and Histogram", key.par=list(mar=3+c(0.2,0.1,0.1,0.1), cex.main=0.8, cex.lab=0.8, cex.axis=0.6,mgp=c(1.5,0.2,0), tck=-0.03))

dev.off()


# Supplementary Figure 3: Heatmap of the genes selected for comparison 
# t(8;21)+ vs. t(8;21)- (data set AMLCG Cohort 1)
######################################################################

win.metafile("./Hornungetal2018_ElectronicAppendix/Results/Figures/Heatmap_amlcgcohort1_t821.emf", width=6*(5/9), height=10*(5/9))

mattemp <- t(Xtest[!is.na(phenotest$t821) & !is.na(phenotest$runx1) & phenotest$t821==0 & phenotest$runx1==0,resultsigt821$variable])

heatmap.2(mattemp, col=rev(colorRampPalette(brewer.pal(10, "RdBu"))(256)), RowSideColors=ifelse(rownames(mattemp) %in% intersect(resultsigt821$variable, resultsigrunx1$variable), cols[1], cols[2]),
          key=TRUE, key.xlab=NA, symkey=FALSE, trace="none", cexRow=0.5, labCol=FALSE, dendrogram = "row", margin=c(1,5), lmat=rbind(c(4,0,5), c(3,1,2)), lhei=c(1,4), 
          lwid=c(1.5, 0.2, 4.0), key.title="Color Key and Histogram", key.par=list(mar=3+c(0.2,0.1,0.1,0.1), cex.main=0.8, cex.lab=0.8, cex.axis=0.6,mgp=c(1.5,0.2,0), tck=-0.03))

dev.off()


# Supplementary Figure 3: Heatmap of the genes selected for comparison 
# RUNX1+ vs. RUNX1- (data set AMLCG Cohort 2 with TCGA)
######################################################################

win.metafile("./Hornungetal2018_ElectronicAppendix/Results/Figures/Heatmap_amlcgcohort2withtcga_runx1.emf", width=6*(5/9), height=10*(5/9))

mattemp <- t(Xtrain1[!is.na(phenotrain1$t821) & !is.na(phenotrain1$runx1) & phenotrain1$t821==0 & phenotrain1$runx1==0,as.character(resultsigrunx1$variable)])

heatmap.2(mattemp, col=rev(colorRampPalette(brewer.pal(10, "RdBu"))(256)), RowSideColors=ifelse(rownames(mattemp) %in% intersect(resultsigt821$variable, resultsigrunx1$variable), cols[1], cols[2]),
          key=TRUE, key.xlab=NA, symkey=FALSE, trace="none", cexRow=0.5, labCol=FALSE, dendrogram = "row", margin=c(1,5), lmat=rbind(c(4,0,5), c(3,1,2)), lhei=c(1,4), 
          lwid=c(1.5, 0.2, 4.0), key.title="Color Key and Histogram", key.par=list(mar=3+c(0.2,0.1,0.1,0.1), cex.main=0.8, cex.lab=0.8, cex.axis=0.6,mgp=c(1.5,0.2,0), tck=-0.03))

dev.off()


# Supplementary Figure 4: Heatmap of the genes selected for comparison 
# RUNX1+ vs. RUNX1- (data set AMLCG Cohort 1)
######################################################################

win.metafile("./Hornungetal2018_ElectronicAppendix/Results/Figures/Heatmap_amlcgcohort1_runx1.emf", width=6*(5/9), height=10*(5/9))

mattemp <- t(Xtest[!is.na(phenotest$t821) & !is.na(phenotest$runx1) & phenotest$t821==0 & phenotest$runx1==0,as.character(resultsigrunx1$variable)])

heatmap.2(mattemp, col=rev(colorRampPalette(brewer.pal(10, "RdBu"))(256)), RowSideColors=ifelse(rownames(mattemp) %in% intersect(resultsigt821$variable, resultsigrunx1$variable), cols[1], cols[2]),
          key=TRUE, key.xlab=NA, symkey=FALSE, trace="none", cexRow=0.5, labCol=FALSE, dendrogram = "row", margin=c(1,5), lmat=rbind(c(4,0,5), c(3,1,2)), lhei=c(1,4), 
          lwid=c(1.5, 0.2, 4.0), key.title="Color Key and Histogram", key.par=list(mar=3+c(0.2,0.1,0.1,0.1), cex.main=0.8, cex.lab=0.8, cex.axis=0.6,mgp=c(1.5,0.2,0), tck=-0.03))

dev.off()


# Comparison of the clusterings:
################################


# Hierarchical clustering: HOVON: vs. AMLCG Cohort 1:

mattemp1 <- t(Xtrain2[!is.na(phenotrain2$t821) & phenotrain2$t821==0,resultsigt821$variable])

heattemp1 <- heatmap.2(mattemp1, col=rev(colorRampPalette(brewer.pal(10, "RdBu"))(256)), RowSideColors=ifelse(rownames(mattemp1) %in% intersect(resultsigt821$variable, resultsigrunx1$variable), cols[1], cols[2]),
                       key=TRUE, key.xlab=NA, symkey=FALSE, trace="none", cexRow=0.5, labCol=FALSE, dendrogram = "row", margin=c(1,5), lmat=rbind(c(4,0,5), c(3,1,2)), lhei=c(1,4), 
                       lwid=c(1.5, 0.2, 4.0), key.title="Color Key and Histogram", key.par=list(mar=3+c(0.2,0.1,0.1,0.1), cex.main=0.8, cex.lab=0.8, cex.axis=0.6,mgp=c(1.5,0.2,0), tck=-0.03))


mattemp2 <- t(Xtest[!is.na(phenotest$t821) & !is.na(phenotest$runx1) & phenotest$t821==0 & phenotest$runx1==0,resultsigt821$variable])

heattemp2 <- heatmap.2(mattemp2, col=rev(colorRampPalette(brewer.pal(10, "RdBu"))(256)), RowSideColors=ifelse(rownames(mattemp2) %in% intersect(resultsigt821$variable, resultsigrunx1$variable), cols[1], cols[2]),
                       key=TRUE, key.xlab=NA, symkey=FALSE, trace="none", cexRow=0.5, labCol=FALSE, dendrogram = "row", margin=c(1,5), lmat=rbind(c(4,0,5), c(3,1,2)), lhei=c(1,4), 
                       lwid=c(1.5, 0.2, 4.0), key.title="Color Key and Histogram", key.par=list(mar=3+c(0.2,0.1,0.1,0.1), cex.main=0.8, cex.lab=0.8, cex.axis=0.6,mgp=c(1.5,0.2,0), tck=-0.03))


clust1 <- cutree(as.hclust(heattemp1$rowDendrogram), k=2)
clust2 <- cutree(as.hclust(heattemp2$rowDendrogram), k=2)

table(clust1, clust2)

library("flexclust")
randIndex(x=table(clust1, clust2), correct=TRUE)

table(clust1, clust2)

clust1["HOPX"]
clust1["CD109"]

clust1["KIAA0125"]


clust2["HOPX"]
clust2["KIAA0125"]

clust2["CD109"]


# HOVON: Hierarchical clustering vs. k-Means clustering:

set.seed(1234)

clust11safe <- kmeans(mattemp1, centers=2, nstart=200)$cluster
clust21safe <- kmeans(mattemp2, centers=2, nstart=200)$cluster

clust11 <- rep(1, length(clust11safe))
clust11[clust11safe==1] <- 2

clust21 <- clust21safe


table(clust1, clust11)
table(clust2, clust21)

randIndex(x=table(clust1, clust11), correct=TRUE)


# AMLCG Cohort 1: Hierarchical clustering vs. k-Means clustering:

randIndex(x=table(clust2, clust21), correct=TRUE)


# Hierarchical clustering: AMLCG Cohort 2 with TCGA vs. AMLCG Cohort 1:

mattemp1 <- t(Xtrain1[!is.na(phenotrain1$t821) & !is.na(phenotrain1$runx1) & phenotrain1$t821==0 & phenotrain1$runx1==0,as.character(resultsigrunx1$variable)])

heattemp1 <- heatmap.2(mattemp1, col=rev(colorRampPalette(brewer.pal(10, "RdBu"))(256)), RowSideColors=ifelse(rownames(mattemp1) %in% intersect(resultsigt821$variable, resultsigrunx1$variable), cols[1], cols[2]),
                       key=TRUE, key.xlab=NA, symkey=FALSE, trace="none", cexRow=0.5, labCol=FALSE, dendrogram = "row", margin=c(1,5), lmat=rbind(c(4,0,5), c(3,1,2)), lhei=c(1,4), 
                       lwid=c(1.5, 0.2, 4.0), key.title="Color Key and Histogram", key.par=list(mar=3+c(0.2,0.1,0.1,0.1), cex.main=0.8, cex.lab=0.8, cex.axis=0.6,mgp=c(1.5,0.2,0), tck=-0.03))


mattemp2 <- t(Xtest[!is.na(phenotest$t821) & !is.na(phenotest$runx1) & phenotest$t821==0 & phenotest$runx1==0,as.character(resultsigrunx1$variable)])

heattemp2 <- heatmap.2(mattemp2, col=rev(colorRampPalette(brewer.pal(10, "RdBu"))(256)), RowSideColors=ifelse(rownames(mattemp2) %in% intersect(resultsigt821$variable, resultsigrunx1$variable), cols[1], cols[2]),
                       key=TRUE, key.xlab=NA, symkey=FALSE, trace="none", cexRow=0.5, labCol=FALSE, dendrogram = "row", margin=c(1,5), lmat=rbind(c(4,0,5), c(3,1,2)), lhei=c(1,4), 
                       lwid=c(1.5, 0.2, 4.0), key.title="Color Key and Histogram", key.par=list(mar=3+c(0.2,0.1,0.1,0.1), cex.main=0.8, cex.lab=0.8, cex.axis=0.6,mgp=c(1.5,0.2,0), tck=-0.03))


clust1 <- cutree(as.hclust(heattemp1$rowDendrogram), k=2)
clust2 <- cutree(as.hclust(heattemp2$rowDendrogram), k=2)

table(clust1, clust2)


clust1 <- cutree(as.hclust(heattemp1$rowDendrogram), k=2)
clust22 <- cutree(as.hclust(heattemp2$rowDendrogram), k=3)

table(clust1, clust22)


# Figure 7: Partial correlations between the three genes selected both
# for RUNX1+ vs. RUNX1- and t(8;21)+ vs. t(8;21)- estimated using each 
# of the three data sets
######################################################################

# win.metafile("./Hornungetal2018_ElectronicAppendix/Results/Figures/Networkanalysis_runx1t821.emf", width=13*(2.2/3), height=7*(2.2/3))
setEPS()
postscript("./Hornungetal2018_ElectronicAppendix/Results/Figures/Networkanalysis_runx1t821.eps", width=13*(2.2/3), height=7*(2.2/3), fonts=c("serif", "Palatino"))

par(mfrow=c(1,3))

Xmat1 <- Xtrain1[!is.na(phenotrain1$t821) & !is.na(phenotrain1$runx1) & phenotrain1$t821==0 & phenotrain1$runx1==0,as.character(intersect(resultsigt821$variable, resultsigrunx1$variable))]

cormat <- cor(Xmat1)
cormat

library("corpcor") 
partcormat <- cor2pcor(cormat)
partcormat
rownames(partcormat) <- colnames(partcormat) <- colnames(Xmat1)

diag(partcormat) <- 0

library("igraph")
g1 <- graph.adjacency(partcormat, weighted=TRUE, mode="undirected")
g1 <- delete.edges(g1, E(g1)[ abs(weight) < 0.2  ])
V(g1)$label.cex <- 1.5

par(mar=c(0, 0.9, 1.5, 0.9))
plot(g1, vertex.size=30, edge.width=abs(E(g1)$weight)*8, 
     edge.color=ifelse(E(g1)$weight > 0, cols[1],cols[2]), layout = layout.circle, vertex.color="white")
title("a   AMCLG Cohort 2 with TCGA", line = -3, cex.main=1.8)
text(-1.2, 0, format(round(partcormat["HOPX", "KIAA0125"], 2), nsmall=2), col="red", cex=1.4)
text(-0.05, -0.7, format(round(partcormat["HOPX", "CD109"], 2), nsmall=2), col="red", cex=1.4)

par(mar=c(5.1, 4.1, 4.1, 2.1))


Xmat1 <- Xtest[!is.na(phenotest$t821) & !is.na(phenotest$runx1) & phenotest$t821==0 & phenotest$runx1==0,as.character(intersect(resultsigt821$variable, resultsigrunx1$variable))]
cormat <- cor(Xmat1)
cormat

library("corpcor") 
partcormat <- cor2pcor(cormat)
partcormat
rownames(partcormat) <- colnames(partcormat) <- colnames(Xmat1)

diag(partcormat) <- 0

library("igraph")
g1 <- graph.adjacency(partcormat, weighted=TRUE, mode="undirected")
g1 <- delete.edges(g1, E(g1)[ abs(weight) < 0.2  ])
V(g1)$label.cex <- 1.5

par(mar=c(0, 0.9, 1.5, 0.9))
plot(g1, vertex.size=30, edge.width=abs(E(g1)$weight)*8, 
     edge.color=ifelse(E(g1)$weight > 0, cols[1],cols[2]), layout = layout.circle, vertex.color="white")
title("b   AMLCG Cohort 1", line = -3, cex.main=1.8)

text(-1.2, 0, format(round(partcormat["HOPX", "KIAA0125"], 2), nsmall=2), col="red", cex=1.4)
text(-0.0, 0.7, format(round(partcormat["CD109", "KIAA0125"], 2), nsmall=2), col="red", cex=1.4)

par(mar=c(5.1, 4.1, 4.1, 2.1))


Xmat1 <- Xtrain2[!is.na(phenotrain2$t821) & phenotrain2$t821==0,as.character(intersect(resultsigt821$variable, resultsigrunx1$variable))]
cormat <- cor(Xmat1)
cormat

library("corpcor") 
partcormat <- cor2pcor(cormat)
partcormat
rownames(partcormat) <- colnames(partcormat) <- colnames(Xmat1)

diag(partcormat) <- 0

library("igraph")
g1 <- graph.adjacency(partcormat, weighted=TRUE, mode="undirected")
g1 <- delete.edges(g1, E(g1)[ abs(weight) < 0.2  ])
V(g1)$label.cex <- 1.5

par(mar=c(0, 0.9, 1.5, 0.9))
plot(g1, vertex.size=30, edge.width=abs(E(g1)$weight)*8, 
     edge.color=ifelse(E(g1)$weight > 0, cols[1],cols[2]), layout = layout.circle, vertex.color="white")
title("c   HOVON", line = -3, cex.main=1.8)

text(-1.2, 0, format(round(partcormat["HOPX", "KIAA0125"], 2), nsmall=2), col="red", cex=1.4)
text(0.1, 0.65, format(round(partcormat["CD109", "KIAA0125"], 2), nsmall=2), col="red", cex=1.4)

par(mar=c(5.1, 4.1, 4.1, 2.1))

par(mfrow=c(1,1))

dev.off()


# Figure 1: Venn diagrams of case numbers in the considered data sets
#####################################################################

load("./Hornungetal2018_ElectronicAppendix/Data/amlcgcohort1.Rdata")

Xamlcgcohort1 <- X; phenoamlcgcohort1 <- pheno


load("./Hornungetal2018_ElectronicAppendix/Data/amlcgcohort2.Rdata")

Xamlcgcohort2 <- X; phenoamlcgcohort2 <- pheno


load("./Hornungetal2018_ElectronicAppendix/Data/tcga.Rdata")

Xtcga <- X; phenotcga <- pheno


load("./Hornungetal2018_ElectronicAppendix/Data/hovon.Rdata")

Xhovon <- X; phenohovon <- pheno


# Source altered function 'vennDiagram' from R package 'limma'.
#
# The function was changed to feature altered 'xlim' and 'ylim'
# values in the internal call to the 'plot' function.

library("limma")
source("./Hornungetal2018_ElectronicAppendix/Functions/myvennDiagram.R")


# win.metafile("./Hornungetal2018_ElectronicAppendix/Results/Figures/VennDiagramCasenumbers.emf", width=8, height=7)
setEPS()
postscript("./Hornungetal2018_ElectronicAppendix/Results/Figures/VennDiagramCasenumbers.eps", width=8, height=7)

par(mfrow=c(2,2))

# AMLCG Cohort 1

datatemp <- data.frame(runx1=phenoamlcgcohort1$runx1, t821=phenoamlcgcohort1$t821)
names(datatemp) <- c("RUNX1+", "t(8;21)+")
a <- vennCounts(datatemp)
myvennDiagram(a, mar=c(0,0,2.1, 0.1))
mtext(paste("a   AMLCG Cohort 1 (n = ", sum(complete.cases(datatemp)), ")", sep=""), line = 2, at=-0.7,cex=1.2,font=2) 


# HOVON

datatemp <- data.frame(t821=phenohovon$t821[!is.na(phenohovon$timeos)])
names(datatemp) <- "t(8;21)+"
a <- vennCounts(datatemp)
myvennDiagram(a, mar=c(0,0,2.1, 0.1), names="")
library("plotrix")
draw.circle(x=2.3,y=1.5,radius=0.5,lty=2,border="grey")
text(0.05, 1.8, "t(8;21)+", cex=1.5)
text(1.3, 2.2, "RUNX1+", cex=1.5, col="grey")
text(2.3, 1.5, "?", cex=1.5, col="grey")
mtext(paste("b   HOVON (n = ", sum(complete.cases(datatemp)), ")", sep=""), line = 2, at=-1.5,cex=1.2,font=2)


# TCGA

datatemp <- data.frame(runx1=phenotcga$runx1[!is.na(phenotcga$cyto) & !is.na(phenotcga$timeos)], t821=phenotcga$t821[!is.na(phenotcga$cyto) & !is.na(phenotcga$timeos)])
names(datatemp) <- c("RUNX1+", "t(8;21)+")
a <- vennCounts(datatemp)
myvennDiagram(a, mar=c(0,0,2.1, 0.1))
mtext(paste("c   TCGA (n = ", sum(complete.cases(datatemp)), ")", sep=""), line = 2, at=-1.6,cex=1.2,font=2)


# AMLCG Cohort 2

datatemp <- data.frame(runx1=phenoamlcgcohort2$runx1, t821=phenoamlcgcohort2$t821)
names(datatemp) <- c("RUNX1+", "t(8;21)+")
a <- vennCounts(datatemp)
myvennDiagram(a, mar=c(0,0,2.1, 0.1))
mtext(paste("d   AMLCG Cohort 2 (n = ", sum(complete.cases(datatemp)), ")", sep=""), line = 2, at=-0.8,cex=1.2,font=2)


par(mfrow=c(1,1))

dev.off()
