# Supplementary material for: Mediation analysis reveals common mechanisms of RUNX1 point mutations and RUNX1/RUNX1T1 fusions influencing survival of patients with acute myeloid leukemia
Source: Sci Rep. 2018 Jul 26;8:11293. doi: 10.1038/s41598-018-29593-2 (PMC6062501; doi:10.1038/s41598-018-29593-2)
Supplement: Supplementary file 2 — Electronic appendix [file 41598_2018_29593_MOESM2_ESM.zip › Hornungetal2018_ElectronicAppendix/Evaluation/Mediation_lsc17_amlcgcohort1.R]

# Set working directory:
setwd("Z:/")


# Load both AMLCG Cohort 2 with TCGA and AMLCG Cohort 1_

load("./Hornungetal2018_ElectronicAppendix/Data/amlcgcohort2withtcga.Rdata")

X1 <- X

pheno1 <- pheno

pheno1 <- pheno1[,c("timeos", "status", "runx1", "t821", "sex", "age", "cyto")]


load("./Hornungetal2018_ElectronicAppendix/Data/amlcgcohort1.Rdata")

pheno2 <- pheno

pheno2 <- pheno2[,c("timeos", "status", "runx1", "t821", "sex", "age", "cyto")]


# Join the pheno tables of the two datasets:

pheno <- rbind(pheno1, pheno2)

pheno$t821notrunx1 <- NA
pheno$t821notrunx1[(pheno$t821==1) & (pheno$runx1==0)]  <- 1
pheno$t821notrunx1[(pheno$t821==0) & (pheno$runx1==1)]  <- 0


# Join the omics datasets and remove batch effects using ComBat:

X2 <- X[, colnames(X) %in% intersect(colnames(X1), colnames(X))]

dim(X1)
dim(X2)

X1 <- X1[, colnames(X1) %in% intersect(colnames(X1), colnames(X2))]

dim(X1)
dim(X2)


all(colnames(X1)==colnames(X2))
head(colnames(X1))
head(colnames(X2))

X2 <- X2[,as.numeric(factor(colnames(X1), levels=colnames(X2)))]

all(colnames(X1)==colnames(X2))
head(colnames(X1))
head(colnames(X2))


X <- rbind(X1, X2)

batch <- factor(c(rep(1, nrow(X1)), rep(2, nrow(X2))))


library("bapred")

pcplot(x=X, batch=batch)

combatparams <- combatba(x=X, batch=batch)
Xcom <- combatparams$xadj

pcplot(x=Xcom, batch=batch)

X <- Xcom


Xcomsub <- Xcom[!is.na(pheno$t821notrunx1),]
batchsub <- batch[!is.na(pheno$t821notrunx1)]

pcplot(x=Xcomsub, batch=batchsub)


# Load names of genes in LSC17:

candvariables <- readLines("./Hornungetal2018_ElectronicAppendix/Data/LSC17_genes.txt")


# Names of all genes in concatenated omics data:

allvariables <- colnames(X)


# 16 of the 17 genes in LSC 17 are featured in our data:

sum(allvariables %in% candvariables)


# Make scenario grid:

set.seed(1234)

scenariogrid <- expand.grid(varind=1:ncol(X), exposurevar=c("t821notrunx1"), stringsAsFactors=FALSE)
scenariogrid <- scenariogrid[,ncol(scenariogrid):1]

scenariogrid$npvalsim  <- 10^7

set.seed(1234)
seeds <- sample(1000:10000000, size=nrow(scenariogrid))
scenariogrid$seed <- seeds


sceninds <- which(scenariogrid$varind %in% which(allvariables %in% candvariables))

scenariogrid <- scenariogrid[sceninds,]


# Source necessary functions:

source("./Hornungetal2018_ElectronicAppendix/Functions/MediationFunctions.R")


# Perform mediation analysis:

Results <- list()

for(i in 1:nrow(scenariogrid)) {

  Results[[i]] <- getpvalslsc17(i)  
  
  cat(paste("Iteration:", i, "of", nrow(scenariogrid)), "\n")
}


# Integrate results and perform Benjamini-Hochberg adjustment:

variable <- sapply(Results, function(x) x$variable)
pvals <- sapply(Results, function(x) x$pvals)

results <- data.frame(variable=variable, pval=pvals)

results$pBH <- p.adjust(results$pval, method = "BH")


phenosub <- pheno[complete.cases(pheno),]
table(phenosub$t821notrunx1)


results <- results[order(results$pBH),]

results$pBH <- format(trunc(results$pBH*10^3)/(10^3), nsmall=3)

results


# Save results:

save(results, file="./Hornungetal2018_ElectronicAppendix/Results/Rfiles/Mediation_lsc17_amlcgcohort1.Rda")


# Clear the workspace (commented out, because this will delete all objects in your workspace!):

### rm(list=ls()); gc()
