# Supplementary material for: Mediation analysis reveals common mechanisms of RUNX1 point mutations and RUNX1/RUNX1T1 fusions influencing survival of patients with acute myeloid leukemia
Source: Sci Rep. 2018 Jul 26;8:11293. doi: 10.1038/s41598-018-29593-2 (PMC6062501; doi:10.1038/s41598-018-29593-2)
Supplement: Supplementary file 2 — Electronic appendix [file 41598_2018_29593_MOESM2_ESM.zip › Hornungetal2018_ElectronicAppendix/Evaluation/Mediation_presel.R]

# RUNX1+ vs. RUNX1-:
####################


# Load the p-values of the mediation tests from the pre-selection:

load("./Hornungetal2018_ElectronicAppendix/Results/Rfiles/Mediation_runx1_amlcgcohort2withtcga_presel.Rda")

table(sapply(Results, class))

names(Results[[1]])
Results[[1]]


# Make data.frame of results:

variable <- sapply(Results, function(x) x$variable)
exposurevar <- sapply(Results, function(x) x$exposurevar)

pvals <- sapply(Results, function(x) x$pvals)

results <- data.frame(variable=variable, exposurevar=exposurevar,
                      p=pvals)


# Determine genes with p-values smaller than 0.05:

candvariables <- results$variable[results$p < 0.05]
candvariables <- as.character(candvariables)


# Number and percentage of genes with p-values smaller than 0.05:

length(candvariables)

round(length(candvariables)/length(unique(results$variable))*100, 2)


# Save names of genes with p-values smaller than 0.05:

save(candvariables, file="./Hornungetal2018_ElectronicAppendix/Results/Rfiles/candvariablesrunx1.Rda")

### rm(list=ls());gc()


# t(8;21)+ vs. t(8;21)-:
########################
# For annotations see above. 


load("./Hornungetal2018_ElectronicAppendix/Results/Rfiles/Mediation_t821_hovon_presel.Rda")


table(sapply(Results, class))

names(Results[[1]])


variable <- sapply(Results, function(x) x$variable)
exposurevar <- sapply(Results, function(x) x$exposurevar)

pvals <- sapply(Results, function(x) x$pvals)

results <- data.frame(variable=variable, exposurevar=exposurevar,
                      p=pvals)


candvariables <- results$variable[results$p < 0.05]
candvariables <- as.character(candvariables)

length(candvariables)

round(length(candvariables)/length(unique(results$variable))*100, 2)

save(candvariables, file="./Hornungetal2018_ElectronicAppendix/Results/Rfiles/candvariablest821.Rda")

### rm(list=ls());gc()


# t(8;21)+ vs. RUNX1+:
######################
# For annotations see above.

load("./Hornungetal2018_ElectronicAppendix/Results/Rfiles/Mediation_t821notrunx1_amlcgcohort2withtcga_presel.Rda")


table(sapply(Results, class))

names(Results[[1]])


variable <- sapply(Results, function(x) x$variable)
exposurevar <- sapply(Results, function(x) x$exposurevar)

pvals <- sapply(Results, function(x) x$pvals)

results <- data.frame(variable=variable, exposurevar=exposurevar,
                      p=pvals)


candvariables <- results$variable[results$p < 0.05]
candvariables <- as.character(candvariables)

length(candvariables)

round(length(candvariables)/length(unique(results$variable))*100, 2)

save(candvariables, file="./Hornungetal2018_ElectronicAppendix/Results/Rfiles/candvariablest821notrunx1.Rda")

### rm(list=ls());gc()


# Store pre-selected genes in Excel file:

results005 <- results[results$p < 0.05,]
results005 <- results005[order(results005$p),]

dim(results005)

head(results005)

results005$exposurevar <- NULL
rownames(results005) <- NULL

head(results005)

names(results005) <- c("Variable", "p value from pre-selection analysis")

library("xlsx")

write.xlsx(x=results005, file="./Hornungetal2018_ElectronicAppendix/Results/Rfiles/SupplementaryInformation3_t821vsRUNX1_preselected_genes.xlsx", sheetName="t821vsRUNX1", row.names=FALSE)
