# Supplementary material for: Mediation analysis reveals common mechanisms of RUNX1 point mutations and RUNX1/RUNX1T1 fusions influencing survival of patients with acute myeloid leukemia
Source: Sci Rep. 2018 Jul 26;8:11293. doi: 10.1038/s41598-018-29593-2 (PMC6062501; doi:10.1038/s41598-018-29593-2)
Supplement: Supplementary file 2 — Electronic appendix [file 41598_2018_29593_MOESM2_ESM.zip › Hornungetal2018_ElectronicAppendix/Evaluation/Mediation_valid.R]

# RUNX1+ vs. RUNX1-:
####################


# Load the p-values of the mediation tests from the validation:

load("./Hornungetal2018_ElectronicAppendix/Results/Rfiles/Mediation_runx1_amlcgcohort1_valid.Rda")

table(sapply(Results, class))

names(Results[[1]])
Results[[1]]


# Make data.frame of results:

variable <- sapply(Results, function(x) x$variable)
exposurevar <- sapply(Results, function(x) x$exposurevar)

pvals <- sapply(Results, function(x) x$pvals)

results <- data.frame(variable=variable, exposurevar=exposurevar, pval=pvals)


# Histogram of p-values:

library("ggplot2")

p <- ggplot(data=results, aes(x=pval)) + geom_histogram(binwidth=0.01) +
  labs(x="P-values obtained using the test data for the genes pre-selected with the training data")
p


# Benjamini-Hochberg adjustment:

results$pBH <- p.adjust(results$pval, method = "BH")

results2 <- results[order(results$pBH),]

head(results2)


# Significant genes:

resultsig <- results2[results2$pBH < 0.05,]


# Make code for LaTeX table:

resultsig2 <- resultsig
resultsig2$pval <- NULL
resultsig2$exposurevar <- NULL


verysmall <- resultsig2$pBH < 0.001

resultsig2$pBH <- format(trunc(resultsig2$pBH*10^3)/(10^3), nsmall=3)
resultsig2$pBH[verysmall] <- "$<$ 0.001"


latextab <- apply(resultsig2, 1, function(x) paste(paste(gsub("\\_", "\\\\_", x), collapse=" & "), "\\\\", sep=""))

for(i in seq(along=latextab))
  cat(latextab[i], "\n")


resultsigrunx1 <- resultsig2

dim(resultsigrunx1)


# t(8;21)+ vs. t(8;21)-:
########################
# For annotations see above. 


load("./Hornungetal2018_ElectronicAppendix/Results/Rfiles/Mediation_t821_amlcgcohort1_valid.Rda")

table(sapply(Results, class))

names(Results[[1]])

variable <- sapply(Results, function(x) x$variable)
exposurevar <- sapply(Results, function(x) x$exposurevar)

pvals <- sapply(Results, function(x) x$pvals)

results <- data.frame(variable=variable, exposurevar=exposurevar, pval=pvals)


library("ggplot2")

p <- ggplot(data=results, aes(x=pval)) + geom_histogram(binwidth=0.01) +
  labs(x="P-values obtained using the test data for the genes pre-selected with the training data")
p


results$pBH <- p.adjust(results$pval, method = "BH")

results2 <- results[order(results$pBH),]
resultsig <- results2[results2$pBH < 0.05,]

nrow(resultsig)


resultsig$exposurevar <- NULL

rownames(resultsig) <- NULL

resultsig$variable <- as.character(resultsig$variable)


resultsig2 <- resultsig
resultsig2$pval <- NULL


verysmall <- resultsig2$pBH < 0.001

resultsig2$pBH <- format(trunc(resultsig2$pBH*10^3)/(10^3), nsmall=3)
resultsig2$pBH[verysmall] <- "$<$ 0.001"


latextab <- apply(resultsig2, 1, function(x) paste(paste(gsub("\\_", "\\\\_", x), collapse=" & "), "\\\\", sep=""))

for(i in seq(along=latextab))
  cat(latextab[i], "\n")


resultsigt821 <- resultsig2

dim(resultsigt821)


# Genes selected for both of the above comparisons:

intersect(resultsigt821$variable, resultsigrunx1$variable)


# Save the list of genes selected for comparison "RUNX1+ vs. RUNX1-" and the list of genes
# selected for comparison "t(8;21)+ vs. t(8;21)-":

save(resultsigt821, resultsigrunx1, file="./Hornungetal2018_ElectronicAppendix/Results/Rfiles/Mediation_SelectedGenes.Rda")


# t(8;21)+ vs. RUNX1+:
######################
# For annotations see above.

load("./Hornungetal2018_ElectronicAppendix/Results/Rfiles/Mediation_t821notrunx1_amlcgcohort1_valid.Rda")

table(sapply(Results, class))

Results[[1]]

variable <- sapply(Results, function(x) x$variable)
exposurevar <- sapply(Results, function(x) x$exposurevar)

pvals <- sapply(Results, function(x) x$pvals)

results <- data.frame(variable=variable, exposurevar=exposurevar, pval=pvals)


library("ggplot2")

p <- ggplot(data=results, aes(x=pval)) + geom_histogram(binwidth=0.01) +
  labs(x="P-values obtained using the test data for the genes pre-selected with the training data")
p


results$pBH <- p.adjust(results$pval, method = "BH")

results2 <- results[order(results$pBH),]
resultsig <- results2[results2$pBH < 0.05,]

head(results2)

# --> No significant genes.


results3 <- results[order(results$pval),]
