# Supplementary material for: Mediation analysis reveals common mechanisms of RUNX1 point mutations and RUNX1/RUNX1T1 fusions influencing survival of patients with acute myeloid leukemia
Source: Sci Rep. 2018 Jul 26;8:11293. doi: 10.1038/s41598-018-29593-2 (PMC6062501; doi:10.1038/s41598-018-29593-2)
Supplement: Supplementary file 2 — Electronic appendix [file 41598_2018_29593_MOESM2_ESM.zip › Hornungetal2018_ElectronicAppendix/Evaluation/NumbersTablesPaper.R]

# Analysis of missingness in the different data sets 
# (see "Figure 1: Reasons for exclusion of patients")
#####################################################


# AMLCG Cohort 1:

load("./Hornungetal2018_ElectronicAppendix/Data/amlcgcohort1.Rdata")

table(pheno$runx1, useNA="ifany")

table(pheno$t821, useNA="ifany")

pheno$t821notrunx1 <- NA
pheno$t821notrunx1[(pheno$t821==1) & (pheno$runx1==0)]  <- 1
pheno$t821notrunx1[(pheno$t821==0) & (pheno$runx1==1)]  <- 0

table(pheno$t821notrunx1, useNA="ifany")


table(is.na(pheno$timeos))
table(is.na(pheno$status))


phenosub <- data.frame(timeos=pheno$timeos, status=pheno$status, runx1=pheno$runx1, t821=pheno$t821, sex=pheno$sex, age=pheno$age, cyto=pheno$cyto)
pheno2 <- apply(phenosub, 2, is.na)

apply(pheno2, 2, function(x) sum(!x))

# --> For 17 patients the information on t821 is missing.


table(pheno2[,"t821"], pheno2[,"cyto"])


sum(!pheno2[,"t821"])
sum(!pheno2[,"runx1"] & !pheno2[,"t821"])

sum(!pheno2[,"runx1"])

sum(!pheno2[,"runx1"] & !pheno2[,"cyto"])

# --> 2 further patients have to be excluded due to missingness
# with respect to runx1.


# HOVON:

load("./Hornungetal2018_ElectronicAppendix/Data/hovon.Rdata")

phenosub <- data.frame(timeos=pheno$timeos, status=pheno$status, t821=pheno$t821, sex=pheno$sex, age=pheno$age, cyto=pheno$cyto)
pheno2 <- apply(phenosub, 2, is.na)

apply(pheno2, 2, function(x) sum(!x))

# --> 1 patient has to be excluded due to missing survival
# information.


# AMLCG Cohort 2 with TCGA:

load("./Hornungetal2018_ElectronicAppendix/Data/amlcgcohort2withtcga.Rdata")


# TCGA:

phenosub <- data.frame(timeos=pheno$timeos, status=pheno$status, runx1=pheno$runx1, t821=pheno$t821, sex=pheno$sex, age=pheno$age, cyto=pheno$cyto, dataset=pheno$dataset)

phenosub <- phenosub[phenosub$dataset=="tcga",]

pheno2 <- apply(phenosub, 2, is.na)

apply(pheno2, 2, function(x) sum(!x))

# --> For 28 patients the information on cytogenetics is missing.

sum(!pheno2[,"cyto"] & !pheno2[,"runx1"])

# --> 42 further patients have to be excluded due to missingness
# with respect to runx1.

sum(!pheno2[,"cyto"] & !pheno2[,"runx1"] & !pheno2[,"timeos"])
sum(!pheno2[,"cyto"] & !pheno2[,"runx1"] & !pheno2[,"timeos"] & !pheno2[,"sex"])
sum(!pheno2[,"cyto"] & !pheno2[,"runx1"] & !pheno2[,"timeos"] & !pheno2[,"sex"] & !pheno2[,"age"])
sum(!pheno2[,"cyto"] & !pheno2[,"runx1"] & !pheno2[,"timeos"] & !pheno2[,"sex"] & !pheno2[,"age"] & !pheno2[,"status"])


# AMLCG Cohort 2:

phenosub <- data.frame(timeos=pheno$timeos, status=pheno$status, runx1=pheno$runx1, t821=pheno$t821, sex=pheno$sex, age=pheno$age, cyto=pheno$cyto, dataset=pheno$dataset)

phenosub <- phenosub[phenosub$dataset=="amlcgcohort2",]

pheno2 <- apply(phenosub, 2, is.na)

apply(pheno2, 2, function(x) sum(!x))

# --> For 8 patients the information on t821 is missing.

table(!pheno2[,"cyto"], !pheno2[,"t821"])


# Cox regression and Harrel's C for three genes selected
# both for comparison "RUNX1+ vs. RUNX1-" and for comparison 
# "t(8;21)+ vs. t(8;21)-":
###############################################################


# Table 1: Results of Cox regression using AMLCG Cohort 1


load("./Hornungetal2018_ElectronicAppendix/Data/amlcgcohort1.Rdata")

inclind <- which(!is.na(pheno$t821) & !is.na(pheno$runx1))

X <- X[inclind,]
pheno <- pheno[inclind,]

genesrel <- c("CD109", "KIAA0125", "HOPX")
Xrel <- X[,genesrel]
Xrel <- scale(Xrel)

library("survival")

cindexharrel <- hrs <- 0

for(k in 1:ncol(Xrel)) {

  datatemp <- data.frame(timeos=pheno$timeos, status=pheno$status, x=Xrel[,k])  

  mod <- coxph(Surv(datatemp$timeos, datatemp$status) ~ datatemp$x)
  cindexharrel[k] <- summary(mod)$concordance["C"]
  hrs[k] <- summary(mod)$coef[,"exp(coef)"]
  
}

options(scipen=999)
rescox <- data.frame(names=colnames(Xrel), hrs=round(hrs, 3), cindex=round(cindexharrel, 3))
rescox
options(scipen=0)


# Calculate Harrel's C for all genes:

cindexall <- apply(X, 2, function(x) summary(coxph(Surv(datatemp$timeos, datatemp$status) ~ x))$concordance["C"])

boxplot(cindexall[setdiff(names(cindexall), genesrel)])
abline(h=cindexharrel)

mean(min(cindexharrel) > cindexall[setdiff(names(cindexall), genesrel)])*100

# --> More than 98% of the concordance indices obtained for the other 17,384 
# gene expression variables in AMLCG Cohort 1 were smaller than the smallest 
# of the concordance indices obtained for the three genes considered here.
