# Supplementary material for: Mediation analysis reveals common mechanisms of RUNX1 point mutations and RUNX1/RUNX1T1 fusions influencing survival of patients with acute myeloid leukemia
Source: Sci Rep. 2018 Jul 26;8:11293. doi: 10.1038/s41598-018-29593-2 (PMC6062501; doi:10.1038/s41598-018-29593-2)
Supplement: Supplementary file 2 — Electronic appendix [file 41598_2018_29593_MOESM2_ESM.zip › Hornungetal2018_ElectronicAppendix/Evaluation/OverrepresentationAnalysis.R]

# RUNX1+ vs RUNX1-: Determine the set of genes that have a p-value smaller than 0.1 before 
# adjustment for multiple testing
#########################################################################################

# Load the p-values of the mediation tests from the validation:

load("./Hornungetal2018_ElectronicAppendix/Results/Rfiles/Mediation_runx1_amlcgcohort1_valid.Rda")


# Make data.frame of results:

variable <- sapply(Results, function(x) x$variable)
exposurevar <- sapply(Results, function(x) x$exposurevar)

pvals <- sapply(Results, function(x) x$pvals)

results <- data.frame(variable=variable, exposurevar=exposurevar, pval=pvals)


dim(results)

head(results)

results010 <- results[results$pval < 0.10,]
results010 <- results010[order(results010$pval),]
results010$variable <- as.character(results010$variable)

nrow(results010)

for(i in seq(along=results010$variable))
  cat(results010$variable[i], "\n")

# --> This list was copied into the online tool performing


# Store results in Excel file:

results010 <- results010[order(results010$pval),]

dim(results010)

head(results010)

results010$exposurevar <- NULL
rownames(results010) <- NULL

head(results010)

names(results010) <- c("Variable", "p value from validation analysis (using AMLCG Cohort 1)")

library("xlsx")

write.xlsx(x=results010, file="./Hornungetal2018_ElectronicAppendix/Results/Rfiles/SupplementaryInformation5_overrepresentation_analysis_RUNX1_genes.xlsx", sheetName="RUNX1+vsRUNX1-", row.names=FALSE)


# t(8;21)+ vs t(8;21)-: Determine the set of genes that have a p-value smaller than 0.1 before 
# adjustment for multiple testing
#########################################################################################

# Load the p-values of the mediation tests from the validation:

load("./Hornungetal2018_ElectronicAppendix/Results/Rfiles/Mediation_t821_amlcgcohort1_valid.Rda")


# Make data.frame of results:

variable <- sapply(Results, function(x) x$variable)
exposurevar <- sapply(Results, function(x) x$exposurevar)

pvals <- sapply(Results, function(x) x$pvals)

results <- data.frame(variable=variable, exposurevar=exposurevar, pval=pvals)


dim(results)

head(results)

results010 <- results[results$pval < 0.10,]
results010 <- results010[order(results010$pval),]
results010$variable <- as.character(results010$variable)

nrow(results010)

for(i in seq(along=results010$variable))
  cat(results010$variable[i], "\n")


# Store results in Excel file:

results010 <- results010[order(results010$pval),]

dim(results010)

head(results010)

results010$exposurevar <- NULL
rownames(results010) <- NULL

head(results010)

names(results010) <- c("Variable", "p value from validation analysis (using AMLCG Cohort 1)")

library("xlsx")

write.xlsx(x=results010, file="./Hornungetal2018_ElectronicAppendix/Results/Rfiles/SupplementaryInformation6_overrepresentation_analysis_t821_genes.xlsx", sheetName="t821+vst821-", row.names=FALSE)


  
  
# Read in the potential drivers obtained for RUNX1+ vs. RUNX1- on the one hand 
# and t(8;21)+ vs. t(8;21)- on the other and determine the drivers common to
# both comparisons:
##############################################################################

runx1_set <- readLines("./Hornungetal2018_ElectronicAppendix/Results/FilesOverrepresentationAnalysis/RUNX1_Enriched neighborhood-based sets.txt")
t821_set <- readLines("./Hornungetal2018_ElectronicAppendix/Results/FilesOverrepresentationAnalysis/t821_Enriched neighborhood-based sets.txt")

length(runx1_set)
length(t821_set)

intersect(runx1_set, t821_set)

# --> No intersection.


runx1_set <- readLines("./Hornungetal2018_ElectronicAppendix/Results/FilesOverrepresentationAnalysis/RUNX1_Enriched pathway-based sets.txt")
t821_set <- readLines("./Hornungetal2018_ElectronicAppendix/Results/FilesOverrepresentationAnalysis/t821_Enriched pathway-based sets.txt")

length(runx1_set)
length(t821_set)

intersect(runx1_set, t821_set)

# --> No intersection.


runx1_set <- readLines("./Hornungetal2018_ElectronicAppendix/Results/FilesOverrepresentationAnalysis/RUNX1_Enriched gene ontology-based sets.txt")
t821_set <- readLines("./Hornungetal2018_ElectronicAppendix/Results/FilesOverrepresentationAnalysis/t821_Enriched gene ontology-based sets.txt")

length(runx1_set)
length(t821_set)

intersect(runx1_set, t821_set)

# --> Two intersections.
