# Supplementary material for: Mediation analysis reveals common mechanisms of RUNX1 point mutations and RUNX1/RUNX1T1 fusions influencing survival of patients with acute myeloid leukemia
Source: Sci Rep. 2018 Jul 26;8:11293. doi: 10.1038/s41598-018-29593-2 (PMC6062501; doi:10.1038/s41598-018-29593-2)
Supplement: Supplementary file 2 — Electronic appendix [file 41598_2018_29593_MOESM2_ESM.zip › Hornungetal2018_ElectronicAppendix/Evaluation/Validation_CD109_KIAA0125_HOPX.R]

# Read in and process validation data:
######################################

library("xlsx")

valdata1 <- read.xlsx("./Hornungetal2018_ElectronicAppendix/Data/RUNX1_clinseq.xls",sheetIndex=1)
valdata2 <- read.xlsx("./Hornungetal2018_ElectronicAppendix/Data/RUNX1_clinseq.xls",sheetIndex=2)


# Exclude RUNX1 mutations that are not consistent with the definition of RUNX1 mutations
# used in the paper:

sum(valdata2$patient_id=="ALG199748" & valdata2$ID=="rs202068364")
sum(valdata2$patient_id=="ALG199940" & valdata2$ID=="rs202068364")

dim(valdata2)
valdata2 <- valdata2[!((valdata2$patient_id=="ALG199748" & valdata2$ID=="rs202068364") | (valdata2$patient_id=="ALG199940" & valdata2$ID=="rs202068364")),]
dim(valdata2)


length(valdata2$patient_id)
length(unique(valdata2$patient_id))

runx1patientid <- unique(valdata2$patient_id)

valdata1$runx1 <- as.numeric(valdata1$sample %in% runx1patientid)
valdata1$t821 <- as.numeric(valdata1$t.8.21.=="TRUE")


table(valdata1$runx1, valdata1$t821)


# Perform mediation analysis:
#############################

valdata1$timeos <- valdata1$OS.days
valdata1$status <- as.numeric(valdata1$OS.status=="dead")
valdata1$sex <- as.numeric(valdata1$gender=="female")
valdata1$age <- valdata1$age

npvalsim  <- 10^7


set.seed(1234)


riskincr <- TRUE


library("survmediation")

pvals <- metest(times=valdata1$timeos, cens=valdata1$status, 
                expos=valdata1$runx1, M=valdata1$CD109.RPKM, z = list(sex=valdata1$sex, age=valdata1$age),
                simul = TRUE, npvalsim = npvalsim, riskincr=riskincr, exposinflc = TRUE, 
                minflc = TRUE)$pvalues
pvals


pvals <- metest(times=valdata1$timeos, cens=valdata1$status, 
                expos=valdata1$runx1, M=valdata1$HOPX.RPKM, z = list(sex=valdata1$sex, age=valdata1$age),
                simul = TRUE, npvalsim = npvalsim, riskincr=riskincr, exposinflc = TRUE, 
                minflc = TRUE)$pvalues
pvals


pvals <- metest(times=valdata1$timeos, cens=valdata1$status, 
                expos=valdata1$runx1, M=valdata1$KIAA0125.RPKM, z = list(sex=valdata1$sex, age=valdata1$age),
                simul = TRUE, npvalsim = npvalsim, riskincr=riskincr, exposinflc = TRUE, 
                minflc = TRUE)$pvalues
pvals


riskincr <- FALSE


library("survmediation")

pvals <- metest(times=valdata1$timeos, cens=valdata1$status, 
                expos=valdata1$t821, M=valdata1$CD109.RPKM, z = list(sex=valdata1$sex, age=valdata1$age),
                simul = TRUE, npvalsim = npvalsim, riskincr=riskincr, exposinflc = TRUE, 
                minflc = TRUE)$pvalues
pvals


pvals <- metest(times=valdata1$timeos, cens=valdata1$status, 
                expos=valdata1$t821, M=valdata1$HOPX.RPKM, z = list(sex=valdata1$sex, age=valdata1$age),
                simul = TRUE, npvalsim = npvalsim, riskincr=riskincr, exposinflc = TRUE, 
                minflc = TRUE)$pvalues
pvals


pvals <- metest(times=valdata1$timeos, cens=valdata1$status, 
                expos=valdata1$t821, M=valdata1$KIAA0125.RPKM, z = list(sex=valdata1$sex, age=valdata1$age),
                simul = TRUE, npvalsim = npvalsim, riskincr=riskincr, exposinflc = TRUE, 
                minflc = TRUE)$pvalues
pvals


# Supplementary Figure 7: RPKM values for three genes selected both for 
# RUNX1+ vs. RUNX1- and t(8;21)+ vs. t(8;21)-:
#####################################################################################

Gsig <- valdata1[,names(valdata1) %in% c("CD109.RPKM", "KIAA0125.RPKM", "HOPX.RPKM")]
Gsig <- Gsig[,c("CD109.RPKM", "KIAA0125.RPKM", "HOPX.RPKM")]
names(Gsig) <- c("CD109", "KIAA0125", "HOPX")
Gsig <- scale(Gsig)

datasig <- as.data.frame(Gsig)
datasig$t821 <- valdata1$t821
datasig$runx1 <- valdata1$runx1


datasiglong <- reshape(datasig, direction="long", varying=list(names(datasig)[!(names(datasig) %in% c("runx1", "t821"))]), 
                       timevar="gene", times=names(datasig)[!(names(datasig) %in% c("runx1", "t821"))],
                       v.names = "rpkmval")
datasiglong$id <- NULL

rownames(datasiglong) <- NULL


genessig <- unique(datasiglong$gene)
datasiglong$gene <- factor(datasiglong$gene, levels=genessig)
datasiglong <- datasiglong[!is.na(datasiglong$t821),]


datasig$timeos <- valdata1$timeos
datasig$status <- valdata1$status


datasig <- datasig[apply(datasig, 1, function(x) all(!is.na(x))),]
datasig <- datasig[!((datasig$t821==1) & (datasig$runx1==1)),]
datasig$t821runx1 <- "t821"
datasig$t821runx1[datasig$runx1==1] <- "runx1"
datasig$t821runx1[datasig$runx1==0 & datasig$t821==0] <- "none"


datasiglong <- reshape(datasig, direction="long", varying=list(c("CD109", "KIAA0125", "HOPX")),
                       timevar="gene", times=c("CD109", "KIAA0125", "HOPX"), v.names="exprval")


# Perform Wilcoxon tests to test for significant differences between the
# expression values for RUNX1+ vs. RUNX1- and t(8;21)+ vs. t(8;21)-:

pvals <- 0

datatemp <- datasiglong[datasiglong$gene=="CD109",]

pvals[1] <- wilcox.test(datatemp$exprval[datatemp$t821runx1=="runx1"], datatemp$exprval[datatemp$t821runx1=="none"])$p.value

pvals[2] <- wilcox.test(datatemp$exprval[datatemp$t821runx1=="t821"], datatemp$exprval[datatemp$t821runx1=="none"])$p.value


datatemp <- datasiglong[datasiglong$gene=="KIAA0125",]

pvals[3] <- wilcox.test(datatemp$exprval[datatemp$t821runx1=="runx1"], datatemp$exprval[datatemp$t821runx1=="none"])$p.value

pvals[4] <- wilcox.test(datatemp$exprval[datatemp$t821runx1=="t821"], datatemp$exprval[datatemp$t821runx1=="none"])$p.value


datatemp <- datasiglong[datasiglong$gene=="HOPX",]

pvals[5] <- wilcox.test(datatemp$exprval[datatemp$t821runx1=="runx1"], datatemp$exprval[datatemp$t821runx1=="none"])$p.value

pvals[6] <- wilcox.test(datatemp$exprval[datatemp$t821runx1=="t821"], datatemp$exprval[datatemp$t821runx1=="none"])$p.value


datapvalue <- data.frame(pval=pvals)
datapvalue$x <- rep(1:3, each=2) + rep(c(0, 0.28), times=3)
datapvalue$y <- rep(-1, times=6) - rep(c(0, 0.4), times=3)

datapvalue$pval <- ifelse(datapvalue$pval < 0.001, "p < 0.001", paste("p = ", round(datapvalue$pval, 3), sep=""))


library("ggplot2")
p <- ggplot(data=datasiglong, aes(x=factor(gene, levels=c("CD109", "KIAA0125", "HOPX")), y=exprval)) + theme_bw() + geom_boxplot(aes(color=t821runx1)) +
  scale_color_discrete(name=element_blank(), labels=c("RUNX1- and t(8;21)-", "RUNX1+", "t(8;21)+")) +
  geom_text(data=datapvalue, aes(x=x, y=y, label=pval), size=rel(3.5)) +
  theme(legend.position = c(0.2, 0.85), axis.title=element_text(size=12), axis.text=element_text(size=10), legend.text=element_text(size=12)) + labs(x="gene", y="standardized RPKM values")
p

ggsave(file="./Hornungetal2018_ElectronicAppendix/Results/Figures/significantgenes_standardized_validation.emf", width=8.9*(4/5), height=5*(4/5))


# Supplementary Figure 8: RUNX1- with t(8;21)-: Survival differences between patients 
# with high and low gene expression values
#####################################################################################


# Function to plot Kaplan Meier estimators using ggplot2:


# Function arguments:

# kmfit = object of class "survfit" - Kaplan Meier estimators

# ystratalabs = legend labels designating different Kaplan Meier estimators

# ystrataname = legend title

# showcens = logical; should censorings be indicates as plus signs on the curves?

# sizecens = sizes of the plus signs showing the censorings (see "showcens")

# legend.position = vector of length 2; position of the legend; first entry: x-position, second entry: y-position

# linetypes = logical; in the case of several Kaplan Meier estimators: should the different curves not only
# be distinguished by different colors, but also by different linetypes

# ystratalevel = usesable in the case of only a single Kaplan Meier estimator: one entry of 
# 'ystratalabs' - the level of the group variable to which the Kaplan Meier estimator shown 
# in the plot corresponds to; for example, in case there are three groups "low", "medium", and "high" and
# the Kaplan Meier estimator shows the group "high", than "ystratalevel" would be specified as "high"
# and "ystratalabs" as "c("low", "medium", "high")"


ggkm <- function(kmfit, ystratalabs=NULL, ystrataname="", showcens=TRUE, sizecens=6, legend.position=c(0.77, 0.72), 
                 linetypes=TRUE, ystratalevel=NULL, legendsize, xlab="Time in days") {
  
  require("survival")
  require("ggplot2")
  require("plyr")
  
  if(!missing(legendsize))
    legendsize <- theme(legend.text=element_text(size=legendsize))
  else
    legendsize <- waiver()
  
  if(is.null(summary(kmfit)$strata)) {
    
    data <- data.frame(time = kmfit$time, surv = kmfit$surv)
    
    zeros <- data.frame(time = 0, surv = 1)
    data <- rbind.fill(zeros, data)
    
    if(!is.null(ystratalabs)) {
      data$group <- factor(ystratalevel, levels=ystratalabs)
      p <- ggplot(data, aes(time, surv, color = group)) + geom_step(size = 0.7) + theme_bw() +
        theme(axis.title.x = element_text(vjust = 0.5)) + theme(legend.position = legend.position, legend.background = element_rect(fill="transparent")) +
        scale_y_continuous(limits = c(0, 1)) + labs(linetype = ystrataname, color = ystrataname, x=xlab, 
                                                    y="Kaplan-Meier estimator") + scale_color_discrete(drop=FALSE) + legendsize
    }
    else  
      p <- ggplot(data, aes(time, surv)) + geom_step(size = 0.7) + theme_bw() +
      theme(axis.title.x = element_text(vjust = 0.5)) + 
      scale_y_continuous(limits = c(0, 1)) + labs(x=xlab, 
                                                  y="Kaplan-Meier estimator") + legendsize
    
    if(showcens & any(kmfit$n.censor!=0))
      p <- p + geom_text(data = data[kmfit$n.censor!=0,], aes(y = surv, label = "+"), size = sizecens, 
                         fontface = "bold", show.legend = FALSE)
  }
  else {
    
    if(is.null(ystratalabs)) {
      ystratalabs <- as.character(levels(summary(kmfit)$strata))
    }
    
    data <- data.frame(time = kmfit$time, surv = kmfit$surv, 
                       strata = summary(kmfit, censored=TRUE)$strata)
    levels(data$strata) <- ystratalabs
    
    zeros <- data.frame(time = 0, surv = 1, strata = factor(ystratalabs, 
                                                            levels=levels(data$strata)))
    data <- rbind.fill(zeros, data)
    
    if(linetypes)
      p <- ggplot(data, aes(time, surv, group = strata)) + theme_bw() +
      geom_step(aes(linetype = strata, color = strata), size = 0.7) +
      theme(axis.title.x = element_text(vjust = 0.5)) +
      scale_y_continuous(limits = c(0, 1)) + theme(legend.position = legend.position, legend.background = element_rect(fill="transparent")) + legendsize + 
      labs(linetype = ystrataname, color = ystrataname, x=xlab, 
           y="Kaplan-Meier estimator") + legendsize
    else
      p <- ggplot(data, aes(time, surv, group = strata)) + theme_bw() +
      geom_step(aes(color = strata), size = 0.7) +
      theme(axis.title.x = element_text(vjust = 0.5)) +
      scale_y_continuous(limits = c(0, 1)) + theme(legend.position = legend.position, legend.background = element_rect(fill="transparent")) + legendsize +
      labs(linetype = ystrataname, color = ystrataname, x=xlab, 
           y="Kaplan-Meier estimator") + legendsize
    
    if(showcens & any(kmfit$n.censor!=0))
      p <- p + geom_text(data = data[kmfit$n.censor!=0,], aes(y = surv, color = strata, label = "+"), size = sizecens, 
                         fontface = "bold", show.legend = FALSE)
  }
  
  p  
  
}


genes <- c("CD109", "KIAA0125", "HOPX")

Gsig <- valdata1[,names(valdata1) %in% c("CD109.RPKM", "KIAA0125.RPKM", "HOPX.RPKM")]
Gsig <- Gsig[,c("CD109.RPKM", "KIAA0125.RPKM", "HOPX.RPKM")]
names(Gsig) <- c("CD109", "KIAA0125", "HOPX")
Gsig <- Gsig[valdata1$runx1==0 & valdata1$t821==0,]
valdatatemp <- valdata1[valdata1$runx1==0 & valdata1$t821==0,]


medianstemp <- apply(Gsig, 2, median)
names(medianstemp) <- genes


library("survival")

plist <- list()
count <- 1

for(i in seq(along=genes)) {
    kmfit <- survfit(Surv(valdatatemp$timeos/365, valdatatemp$status) ~ as.numeric(Gsig[,genes[i]] >= medianstemp[genes[i]]))
    survdiffobj <- survdiff(Surv(valdatatemp$timeos/365, valdatatemp$status) ~ as.numeric(Gsig[,genes[i]] >= medianstemp[genes[i]]))
    pval <- 1 - pchisq(survdiffobj$chisq, length(survdiffobj$n) - 1)
    plist[[count]] <- ggkm(kmfit, legend.position=c(0.53, 0.93), 
                           ystratalabs = c(paste("Smaller than median (n = ", sum(!is.na(valdatatemp$timeos/365) & !is.na(valdatatemp$status) & (Gsig[,genes[i]] < medianstemp[genes[i]])), ")", sep=""), 
                                           paste("Larger than median (n = ", sum(!is.na(valdatatemp$timeos/365) & !is.na(valdatatemp$status) & (Gsig[,genes[i]] >= medianstemp[genes[i]])), ")", sep="")), sizecens=4, xlab="Time in years") + 
      ggtitle(paste(letters[count], "   ", genes[i], sep="")) + 
      geom_text(x=3, y=0.03, label=ifelse(pval < 0.001, "p < 0.001", paste("p = ", round(pval, 3), sep="")), size=rel(3.5)) +
      theme(plot.title = element_text(size=12, face="bold"), axis.title=element_text(size=10.5)) + scale_x_continuous(breaks=c(0, 5, 10))
    # pval <- summary(coxph(Surv(valdatatemp$timeos/365, valdatatemp$status) ~ Gsig[,genes[i]]))$coef[,"Pr(>|z|)"]
    # cat(summary(coxph(Surv(valdatatemp$timeos/365, valdatatemp$status) ~ Gsig[,genes[i]]))$coef[,"Pr(>|z|)"], "\n")
    count <- count + 1
}

library("gridExtra")
pall <- grid.arrange(plist[[1]], plist[[2]], plist[[3]], nrow = 1, ncol=3)

# ggsave(file="./Hornungetal2018_ElectronicAppendix/Results/Figures/KMrelgenesrunx1not821no_validation.emf", plot=pall, width=10.6*0.9*0.87, height=4*0.9*0.87)
ggsave(file="./Hornungetal2018_ElectronicAppendix/Results/Figures/KMrelgenesrunx1not821no_validation.png", plot=pall, width=10.6*0.9*0.87, height=4*0.9*0.87)
