# Supplementary material for: Mediation analysis reveals common mechanisms of RUNX1 point mutations and RUNX1/RUNX1T1 fusions influencing survival of patients with acute myeloid leukemia
Source: Sci Rep. 2018 Jul 26;8:11293. doi: 10.1038/s41598-018-29593-2 (PMC6062501; doi:10.1038/s41598-018-29593-2)
Supplement: Supplementary file 2 — Electronic appendix [file 41598_2018_29593_MOESM2_ESM.zip › Hornungetal2018_ElectronicAppendix/Functions/MediationFunctions.R]

# Function to perform the pre-selection of potential mediator genes.
# Takes as an argument the z-th row of 'scenariogrid' 
# (see e.g. '/JobScripts/Mediation_runx1_amlcgcohort2withtcga_presel.R'):

getpvalscluster <- function(z) {
  
  # Retrieve information from the z-th row of scenariogrid:
  
  exposurevar <- scenariogrid$exposurevar[z]
  varind <- scenariogrid$varind[z]
  npvalsim <- scenariogrid$npvalsim[z]
  seed <- scenariogrid$seed[z]
  
  preseldata <- scenariogrid$preseldata[z]
  validdata <- scenariogrid$validdata[z]
  
  
  # Load pre-selection data set and subset so that it features
  # the same variables as the validation data set:
  
  load(paste("./Hornungetal2018_ElectronicAppendix/Data/", validdata, sep=""))
  
  genesvaliddata <- colnames(X)
  
  load(paste("./Hornungetal2018_ElectronicAppendix/Data/", preseldata, sep=""))
  
  X <- X[, colnames(X) %in% intersect(genesvaliddata, colnames(X))]
  

  # Make variable that distinguishes between 'runx1==1' and 't821==1':
  
  pheno$t821notrunx1 <- NA
  pheno$t821notrunx1[(pheno$t821==1) & (pheno$runx1==0)]  <- 1
  pheno$t821notrunx1[(pheno$t821==0) & (pheno$runx1==1)]  <- 0
  
  
  # Set seed:
  
  set.seed(seed)
  
  
  # Load R package 'survmediation':
  
  require("survmediation")
  
  
  # If RUNX1 is considered as exposure than only consider
  # patients without translocations. Moreover set
  # riskincr in 'metest' ('survmediation') to TRUE,
  # because the presence of RUNX1 increases the risk:
  
  if(exposurevar=="runx1")
    riskincr <- TRUE

  
  # If t(8;21) is considered as exposure than only consider
  # patients without mutations. Moreover set
  # riskincr in 'metest' ('survmediation') to FALSE,
  # because the presence of t(8;21) decreases the risk:
  
  if(exposurevar=="t821")
    riskincr <- FALSE

  
  # If the exposure is 't(8;21) vs. RUNX1' set
  # riskincr to FALSE, because t(8;21) is coded as 1
  # and RUNX1 as 0 and because t(8;21) is associated with
  # a higher risk than RUNX1:
  
  if(exposurevar=="t821notrunx1")
    riskincr <- FALSE	
  
  
  # Exposure variable:
  eval(parse(text=paste("expos <- pheno$", exposurevar, sep="")))
  # Covariates to adjust for:
  z <- list(sex=pheno$sex, age=pheno$age, cyto=pheno$cyto)
  
  # Currently considered gene:
  mcurrent <- X[,varind]
  
  
  
  # Perform mediation analysis:

  pvals <- metest(times=pheno$timeos, cens=pheno$status, 
                                      expos=expos, M=mcurrent, z = z, 
                                      simul = TRUE, npvalsim = npvalsim, riskincr=riskincr, exposinflc = TRUE, 
                                      minflc = TRUE)$pvalues
  
  
  # Return results:
  
  return(list(variable=colnames(X)[varind], exposurevar=exposurevar, pvals = pvals))
  
}


# Function to perform the validation of the pre-selected potential mediator genes.
# Takes as an argument the z-th row of 'scenariogrid' 
# (see e.g. '/JobScripts/Mediation_runx1_amlcgcohort1_valid.R'):

getpvalsclustertestdata <- function(z) {
  
  # Retrieve information from the z-th row of scenariogrid:
  
  exposurevar <- scenariogrid$exposurevar[z]
  varind <- scenariogrid$varind[z]
  npvalsim <- scenariogrid$npvalsim[z]
  seed <- scenariogrid$seed[z]
  
  preseldata <- scenariogrid$preseldata[z]
  validdata <- scenariogrid$validdata[z]
  
  
  # Load pre-selection data set and subset so that it features
  # the same variables as the validation data set:
  
  load(paste("./Hornungetal2018_ElectronicAppendix/Data/", preseldata, sep=""))
  
  genesvaliddata <- colnames(X)
  
  load(paste("./Hornungetal2018_ElectronicAppendix/Data/", validdata, sep=""))
  
  X <- X[, colnames(X) %in% intersect(genesvaliddata, colnames(X))]
  

  # Make variable that distinguishes between 'runx1==1' and 't821==1':
  
  pheno$t821notrunx1 <- NA
  pheno$t821notrunx1[(pheno$t821==1) & (pheno$runx1==0)]  <- 1
  pheno$t821notrunx1[(pheno$t821==0) & (pheno$runx1==1)]  <- 0
  
  
  # Currently considered gene:
  
  mcurrent <- X[,varind]
  
  
  # Set seed:
  
  set.seed(seed)
  
  
  # Load R package 'survmediation':
  
  require("survmediation")
  
  
  # If RUNX1 is considered as exposure than only consider
  # patients without translocations. Moreover set
  # riskincr in 'metest' ('survmediation') to TRUE,
  # because the presence of RUNX1 increases the risk:
  
  if(exposurevar=="runx1")
    riskincr <- TRUE

  
  # If t(8;21) is considered as exposure than only consider
  # patients without mutations. Moreover set
  # riskincr in 'metest' ('survmediation') to FALSE,
  # because the presence of t(8;21) decreases the risk:
  
  if(exposurevar=="t821")
    riskincr <- FALSE


  # If the exposure is 't(8;21) vs. RUNX1' set
  # riskincr to FALSE, because t(8;21) is coded as 1
  # and RUNX1 as 0 and because t(8;21) is associated with
  # a higher risk than RUNX1:
  
  if(exposurevar=="t821notrunx1")
    riskincr <- FALSE	
  
  
  # Exposure variable:
  eval(parse(text=paste("expos <- pheno$", exposurevar, sep="")))
  # Covariates to adjust for:
  z <- list(sex=pheno$sex, age=pheno$age, cyto=pheno$cyto)
  
  
  # Perform mediation analysis:

  pvals <- metest(times=pheno$timeos, cens=pheno$status, 
                                      expos=expos, M=mcurrent, z = z, 
                                      simul = TRUE, npvalsim = npvalsim, riskincr=riskincr, exposinflc = TRUE, 
                                      minflc = TRUE)$pvalues
  
  
  # Return results:
  
  return(list(variable=colnames(X)[varind], exposurevar=exposurevar, 
              pvals=pvals))
  
}


# Function to perform the mediation analysis of the 16 LSC17 genes.
# Takes as an argument the z-th row of 'scenariogrid' 
# (see e.g. '/Evaluation/Mediation_lsc17_amlcgcohort1.R'):

getpvalslsc17 <- function(z) {
  
  # Retrieve information from the z-th row of scenariogrid:
  
  exposurevar <- scenariogrid$exposurevar[z]
  varind <- scenariogrid$varind[z]
  npvalsim <- scenariogrid$npvalsim[z]
  seed <- scenariogrid$seed[z]
  
  # Currently considered gene:
  
  mcurrent <- X[,varind]
  
  
  # Set seed:
  
  set.seed(seed)
  
  
  # Load R package 'survmediation':
  
  require("survmediation")
  
  
  # If RUNX1 is considered as exposure than only consider
  # patients without translocations. Moreover set
  # riskincr in 'metest' ('survmediation') to TRUE,
  # because the presence of RUNX1 increases the risk:
  
  if(exposurevar=="runx1")
    riskincr <- TRUE

  
  # If t(8;21) is considered as exposure than only consider
  # patients without mutations. Moreover set
  # riskincr in 'metest' ('survmediation') to FALSE,
  # because the presence of t(8;21) decreases the risk:
  
  if(exposurevar=="t821")
    riskincr <- FALSE


  # If the exposure is 't(8;21) vs. RUNX1' set
  # riskincr to FALSE, because t(8;21) is coded as 1
  # and RUNX1 as 0 and because t(8;21) is associated with
  # a higher risk than RUNX1:
  
  if(exposurevar=="t821notrunx1")
    riskincr <- FALSE	
  
  
  # Exposure variable:
  eval(parse(text=paste("expos <- pheno$", exposurevar, sep="")))
  # Covariates to adjust for:
  z <- list(sex=pheno$sex, age=pheno$age, cyto=pheno$cyto)
  
  
  # Perform mediation analysis:

  pvals <- metest(times=pheno$timeos, cens=pheno$status, 
                                      expos=expos, M=mcurrent, z = z, 
                                      simul = TRUE, npvalsim = npvalsim, riskincr=riskincr, exposinflc = TRUE, 
                                      minflc = TRUE)$pvalues
  
  
  # Return results:
  
  return(list(variable=colnames(X)[varind], exposurevar=exposurevar, 
              pvals=pvals))
  
}
