# Supplementary material for: Mediation analysis reveals common mechanisms of RUNX1 point mutations and RUNX1/RUNX1T1 fusions influencing survival of patients with acute myeloid leukemia
Source: Sci Rep. 2018 Jul 26;8:11293. doi: 10.1038/s41598-018-29593-2 (PMC6062501; doi:10.1038/s41598-018-29593-2)
Supplement: Supplementary file 2 — Electronic appendix [file 41598_2018_29593_MOESM2_ESM.zip › Hornungetal2018_ElectronicAppendix/Functions/myvennDiagram.R]

# Altered function 'vennDiagram' from R package 'limma'.
#
# The function was changed to feature altered 'xlim' and 'ylim'
# values in the internal call to the 'plot' function.

library("limma")

myvennDiagram <- function (object, include = "both", names = NULL, mar = rep(1, 
    4), cex = c(1.5, 1, 0.7), lwd = 1, circle.col = NULL, counts.col = NULL, 
    show.include = NULL, ...) 
{
    include <- as.character(include)
    LenInc <- min(length(include), 2)
    if (is(object, "VennCounts")) {
        include <- include[1]
        LenInc <- 1
    }
    else {
        if (LenInc > 1) 
            z2 <- vennCounts(object, include = include[2])[, 
                "Counts"]
        object <- vennCounts(object, include = include[1])
    }
    z <- object[, "Counts"]
    nsets <- ncol(object) - 1
    if (nsets > 5) 
        stop("Can't plot Venn diagram for more than 5 sets")
    VennZone <- object[, 1:nsets, drop = FALSE]
    VennZone <- apply(VennZone, 1, function(x) paste(x, sep = "", 
        collapse = ""))
    names(z) <- VennZone
    if (length(include) == 2) 
        names(z2) <- VennZone
    if (is.null(names)) 
        names <- colnames(object)[1:nsets]
    FILL.COL <- TRUE
    if (is.null(circle.col)) {
        circle.col <- par("col")
        FILL.COL <- FALSE
    }
    if (length(circle.col) < nsets) 
        circle.col <- rep(circle.col, length.out = nsets)
    if (is.null(counts.col)) 
        counts.col <- par("col")
    if (length(counts.col) < LenInc) 
        counts.col <- rep(counts.col, length.out = LenInc)
    if (is.null(show.include)) 
        show.include <- as.logical(LenInc - 1)
    old.par <- par()$mar
    on.exit(par(mar = old.par))
    par(mar = mar)
    if (nsets <= 3) {
       # plot(x = 0, y = 0, type = "n", xlim = c(-4, 4), ylim = c(-4,    ### NEW
       #     4), xlab = "", ylab = "", axes = FALSE, ...)                ### NEW   
		plot(x = 0, y = 0, type = "n", xlim = c(-3, 3), ylim = c(-2.5,   ### NEW 
           2.5), xlab = "", ylab = "", axes = FALSE, ...)	             ### NEW 
        theta <- 2 * pi * (0:360)/360
        xcentres <- switch(nsets, 0, c(-1, 1), c(-1, 1, 0))
        ycentres <- switch(nsets, 0, c(0, 0), c(1, 1, -2)/sqrt(3))
        r <- 1.5
        xtext <- switch(nsets, -1.2, c(-1.2, 1.2), c(-1.2, 1.2, 
            0))
        ytext <- switch(nsets, 1.8, c(1.8, 1.8), c(2.4, 2.4, 
            -3))
        for (circle in 1:nsets) {
            if (!FILL.COL) 
                lines(xcentres[circle] + r * cos(theta), ycentres[circle] + 
                  r * sin(theta), lwd = lwd, col = circle.col[circle])
            if (FILL.COL) {
                RGB <- col2rgb(circle.col[circle])/255
                ALPHA <- 0.06
                RGB.ALP <- rgb(RGB[1, 1], RGB[2, 1], RGB[3, 1], 
                  alpha = ALPHA)
                polygon(xcentres[circle] + r * cos(theta), ycentres[circle] + 
                  r * sin(theta), border = circle.col[circle], 
                  lwd = lwd, col = RGB.ALP)
            }
            text(xtext[circle], ytext[circle], names[circle], 
                cex = cex)
        }
        switch(nsets, rect(-3, -2.5, 3, 2.5), rect(-3, -2.5, 
            3, 2.5), rect(-3, -3.5, 3, 3.3))
        showCounts <- switch(nsets, function(counts, cex, adj, 
            col, leg) {
            text(2.3, -2.1, counts[1], cex = cex, col = col, 
                adj = adj)
            text(0, 0, counts[2], cex = cex, col = col, adj = adj)
            if (show.include) text(-2.3, -2.1, leg, cex = cex, 
                col = col, adj = adj)
        }, function(counts, cex, adj, col, leg) {
            text(2.3, -2.1, counts[1], cex = cex, col = col, 
                adj = adj)
            text(1.5, 0.1, counts[2], cex = cex, col = col, adj = adj)
            text(-1.5, 0.1, counts[3], cex = cex, col = col, 
                adj = adj)
            text(0, 0.1, counts[4], cex = cex, col = col, adj = adj)
            if (show.include) text(-2.3, -2.1, leg, cex = cex, 
                col = col, adj = adj)
        }, function(counts, cex, adj, col, leg) {
            text(2.5, -3, counts[1], cex = cex, col = col, adj = adj)
            text(0, -1.7, counts[2], cex = cex, col = col, adj = adj)
            text(1.5, 1, counts[3], cex = cex, col = col, adj = adj)
            text(0.75, -0.35, counts[4], cex = cex, col = col, 
                adj = adj)
            text(-1.5, 1, counts[5], cex = cex, col = col, adj = adj)
            text(-0.75, -0.35, counts[6], cex = cex, col = col, 
                adj = adj)
            text(0, 0.9, counts[7], cex = cex, col = col, adj = adj)
            text(0, 0, counts[8], cex = cex, col = col, adj = adj)
            if (show.include) text(-2.5, -3, leg, cex = cex, 
                col = col, adj = adj)
        })
        if (LenInc == 1) 
            adj <- c(0.5, 0.5)
        else adj <- c(0.5, 0)
        showCounts(counts = z, cex = cex[1], adj = adj, col = counts.col[1], 
            leg = include[1])
        if (LenInc == 2) 
            showCounts(counts = z2, cex = cex[1], adj = c(0.5, 
                1), col = counts.col[2], leg = include[2])
        return(invisible())
    }
    plot(c(-20, 420), c(-20, 420), type = "n", axes = FALSE, 
        ylab = "", xlab = "", ...)
    relocate_elp <- function(e, alpha, x, y) {
        phi <- (alpha/180) * pi
        xr <- e[, 1] * cos(phi) + e[, 2] * sin(phi)
        yr <- -e[, 1] * sin(phi) + e[, 2] * cos(phi)
        xr <- x + xr
        yr <- y + yr
        cbind(xr, yr)
    }
    if (4 == nsets) {
        rect(-20, -20, 420, 400)
        elps <- cbind(162 * cos(seq(0, 2 * pi, len = 1000)), 
            108 * sin(seq(0, 2 * pi, len = 1000)))
        if (!FILL.COL) {
            polygon(relocate_elp(elps, 45, 130, 170), border = circle.col[1], 
                lwd = lwd)
            polygon(relocate_elp(elps, 45, 200, 200), border = circle.col[2], 
                lwd = lwd)
            polygon(relocate_elp(elps, 135, 200, 200), border = circle.col[3], 
                lwd = lwd)
            polygon(relocate_elp(elps, 135, 270, 170), border = circle.col[4], 
                lwd = lwd)
        }
        if (FILL.COL) {
            RGB <- col2rgb(circle.col)/255
            ALPHA <- 0.06
            RGB.ALP1 <- rgb(RGB[1, 1], RGB[2, 1], RGB[3, 1], 
                alpha = ALPHA)
            RGB.ALP2 <- rgb(RGB[1, 2], RGB[2, 2], RGB[3, 2], 
                alpha = ALPHA)
            RGB.ALP3 <- rgb(RGB[1, 3], RGB[2, 3], RGB[3, 3], 
                alpha = ALPHA)
            RGB.ALP4 <- rgb(RGB[1, 4], RGB[2, 4], RGB[3, 4], 
                alpha = ALPHA)
            polygon(relocate_elp(elps, 45, 130, 170), border = circle.col[1], 
                lwd = lwd, col = RGB.ALP1)
            polygon(relocate_elp(elps, 45, 200, 200), border = circle.col[2], 
                lwd = lwd, col = RGB.ALP2)
            polygon(relocate_elp(elps, 135, 200, 200), border = circle.col[3], 
                lwd = lwd, col = RGB.ALP3)
            polygon(relocate_elp(elps, 135, 270, 170), border = circle.col[4], 
                lwd = lwd, col = RGB.ALP4)
        }
        text(35, 315, names[1], cex = cex[1])
        text(138, 350, names[2], cex = cex[1])
        text(262, 347, names[3], cex = cex[1])
        text(365, 315, names[4], cex = cex[1])
        text(35, 250, z["1000"], cex = cex[2], col = counts.col[1], 
            )
        text(140, 315, z["0100"], cex = cex[2], col = counts.col[1])
        text(260, 315, z["0010"], cex = cex[2], col = counts.col[1])
        text(365, 250, z["0001"], cex = cex[2], col = counts.col[1])
        text(90, 282, z["1100"], cex = cex[3], col = counts.col[1])
        text(95, 110, z["1010"], cex = cex[2], col = counts.col[1])
        text(200, 52, z["1001"], cex = cex[3], col = counts.col[1])
        text(200, 292, z["0110"], cex = cex[2], col = counts.col[1])
        text(300, 110, z["0101"], cex = cex[2], col = counts.col[1])
        text(310, 282, z["0011"], cex = cex[3], col = counts.col[1])
        text(130, 230, z["1110"], cex = cex[2], col = counts.col[1])
        text(245, 81, z["1101"], cex = cex[3], col = counts.col[1])
        text(155, 81, z["1011"], cex = cex[3], col = counts.col[1])
        text(270, 230, z["0111"], cex = cex[2], col = counts.col[1])
        text(200, 152, z["1111"], cex = cex[2], col = counts.col[1])
        text(400, 15, z["0000"], cex = cex[1], col = counts.col[1])
        if (length(include) == 2) {
            text(35, 238, z2["1000"], cex = cex[2], col = counts.col[2])
            text(140, 304, z2["0100"], cex = cex[2], col = counts.col[2])
            text(260, 304, z2["0010"], cex = cex[2], col = counts.col[2])
            text(365, 238, z2["0001"], cex = cex[2], col = counts.col[2])
            text(90, 274, z2["1100"], cex = cex[3], col = counts.col[2])
            text(95, 100, z2["1010"], cex = cex[2], col = counts.col[2])
            text(200, 43, z2["1001"], cex = cex[3], col = counts.col[2])
            text(200, 280, z2["0110"], cex = cex[2], col = counts.col[2])
            text(300, 100, z2["0101"], cex = cex[2], col = counts.col[2])
            text(310, 274, z2["0011"], cex = cex[3], col = counts.col[2])
            text(130, 219, z2["1110"], cex = cex[2], col = counts.col[2])
            text(245, 71, z2["1101"], cex = cex[3], col = counts.col[2])
            text(155, 72, z2["1011"], cex = cex[3], col = counts.col[2])
            text(270, 219, z2["0111"], cex = cex[2], col = counts.col[2])
            text(200, 140, z2["1111"], cex = cex[2], col = counts.col[2])
            text(400, -2, z2["0000"], cex = cex[1], col = counts.col[2])
            if (show.include) {
                text(10, 15, include[1], cex = cex[1], col = counts.col[1])
                text(10, -2, include[2], cex = cex[1], col = counts.col[2])
            }
        }
        return(invisible())
    }
    rect(-20, -30, 430, 430)
    elps <- cbind(150 * cos(seq(0, 2 * pi, len = 1000)), 60 * 
        sin(seq(0, 2 * pi, len = 1000)))
    if (!FILL.COL) {
        polygon(relocate_elp(elps, 90, 200, 250), border = circle.col[1], 
            lwd = lwd)
        polygon(relocate_elp(elps, 162, 250, 220), border = circle.col[2], 
            lwd = lwd)
        polygon(relocate_elp(elps, 234, 250, 150), border = circle.col[3], 
            lwd = lwd)
        polygon(relocate_elp(elps, 306, 180, 125), border = circle.col[4], 
            lwd = lwd)
        polygon(relocate_elp(elps, 378, 145, 200), border = circle.col[5], 
            lwd = lwd)
    }
    if (FILL.COL) {
        RGB <- col2rgb(circle.col)/255
        ALPHA <- 0.06
        RGB.ALP1 <- rgb(RGB[1, 1], RGB[2, 1], RGB[3, 1], alpha = ALPHA)
        RGB.ALP2 <- rgb(RGB[1, 2], RGB[2, 2], RGB[3, 2], alpha = ALPHA)
        RGB.ALP3 <- rgb(RGB[1, 3], RGB[2, 3], RGB[3, 3], alpha = ALPHA)
        RGB.ALP4 <- rgb(RGB[1, 4], RGB[2, 4], RGB[3, 4], alpha = ALPHA)
        RGB.ALP5 <- rgb(RGB[1, 5], RGB[2, 5], RGB[3, 5], alpha = ALPHA)
        polygon(relocate_elp(elps, 90, 200, 250), border = circle.col[1], 
            lwd = lwd, col = RGB.ALP1)
        polygon(relocate_elp(elps, 162, 250, 220), border = circle.col[2], 
            lwd = lwd, col = RGB.ALP2)
        polygon(relocate_elp(elps, 234, 250, 150), border = circle.col[3], 
            lwd = lwd, col = RGB.ALP3)
        polygon(relocate_elp(elps, 306, 180, 125), border = circle.col[4], 
            lwd = lwd, col = RGB.ALP4)
        polygon(relocate_elp(elps, 378, 145, 200), border = circle.col[5], 
            lwd = lwd, col = RGB.ALP5)
    }
    text(50, 285, names[1], cex = cex[1])
    text(200, 415, names[2], cex = cex[1])
    text(350, 305, names[3], cex = cex[1])
    text(350, 20, names[4], cex = cex[1])
    text(100, -10, names[5], cex = cex[1])
    text(61, 231, z["10000"], cex = cex[2], col = counts.col[1])
    text(200, 332, z["01000"], cex = cex[2], col = counts.col[1])
    text(321, 248, z["00100"], cex = cex[2], col = counts.col[1])
    text(290, 84, z["00010"], cex = cex[2], col = counts.col[1])
    text(132, 72, z["00001"], cex = cex[2], col = counts.col[1])
    text(146, 253, z["11000"], cex = cex[3], col = counts.col[1])
    text(123, 191, z["10100"], cex = cex[3], col = counts.col[1])
    text(275, 155, z["10010"], cex = cex[3], col = counts.col[1])
    text(137, 149, z["10001"], cex = cex[3], col = counts.col[1])
    text(243, 271, z["01100"], cex = cex[3], col = counts.col[1])
    text(175, 270, z["01010"], cex = cex[3], col = counts.col[1])
    text(187, 120, z["01001"], cex = cex[3], col = counts.col[1])
    text(286, 193, z["00110"], cex = cex[3], col = counts.col[1])
    text(267, 238, z["00101"], cex = cex[3], col = counts.col[1])
    text(228, 108, z["00011"], cex = cex[3], col = counts.col[1])
    text(148, 213, z["11100"], cex = cex[3], col = counts.col[1])
    text(159, 255, z["11010"], cex = cex[3], col = counts.col[1])
    text(171, 144, z["11001"], cex = cex[3], col = counts.col[1])
    text(281, 178, z["10110"], cex = cex[3], col = counts.col[1])
    text(143, 166, z["10101"], cex = cex[3], col = counts.col[1])
    text(252, 148, z["10011"], cex = cex[3], col = counts.col[1])
    text(205, 258, z["01110"], cex = cex[3], col = counts.col[1])
    text(254, 248, z["01101"], cex = cex[3], col = counts.col[1])
    text(211, 121, z["01011"], cex = cex[3], col = counts.col[1])
    text(267, 214, z["00111"], cex = cex[3], col = counts.col[1])
    text(170, 234, z["11110"], cex = cex[3], col = counts.col[1])
    text(158, 172, z["11101"], cex = cex[3], col = counts.col[1])
    text(212, 142, z["11011"], cex = cex[3], col = counts.col[1])
    text(263, 183, z["10111"], cex = cex[3], col = counts.col[1])
    text(239, 235, z["01111"], cex = cex[3], col = counts.col[1])
    text(204, 193, z["11111"], cex = cex[2], col = counts.col[1])
    text(400, 7, z["00000"], cex = cex[1], col = counts.col[1])
    if (length(include) == 2) {
        text(61, 220, z2["10000"], cex = cex[2], col = counts.col[2])
        text(200, 321, z2["01000"], cex = cex[2], col = counts.col[2])
        text(321, 237, z2["00100"], cex = cex[2], col = counts.col[2])
        text(290, 73, z2["00010"], cex = cex[2], col = counts.col[2])
        text(132, 61, z2["00001"], cex = cex[2], col = counts.col[2])
        text(146, 244, z2["11000"], cex = cex[3], col = counts.col[2])
        text(123, 180, z2["10100"], cex = cex[3], col = counts.col[2])
        text(275, 144, z2["10010"], cex = cex[3], col = counts.col[2])
        text(137, 143, z2["10001"], cex = cex[3], col = counts.col[2])
        text(243, 260, z2["01100"], cex = cex[3], col = counts.col[2])
        text(175, 259, z2["01010"], cex = cex[3], col = counts.col[2])
        text(187, 110, z2["01001"], cex = cex[3], col = counts.col[2])
        text(286, 186, z2["00110"], cex = cex[3], col = counts.col[2])
        text(267, 230, z2["00101"], cex = cex[3], col = counts.col[2])
        text(228, 97, z2["00011"], cex = cex[3], col = counts.col[2])
        text(148, 203, z2["11100"], cex = cex[3], col = counts.col[2])
        text(159, 249, z2["11010"], cex = cex[3], col = counts.col[2])
        text(171, 137, z2["11001"], cex = cex[3], col = counts.col[2])
        text(281, 171, z2["10110"], cex = cex[3], col = counts.col[2])
        text(143, 155, z2["10101"], cex = cex[3], col = counts.col[2])
        text(252, 137, z2["10011"], cex = cex[3], col = counts.col[2])
        text(205, 247, z2["01110"], cex = cex[3], col = counts.col[2])
        text(254, 242, z2["01101"], cex = cex[3], col = counts.col[2])
        text(211, 112, z2["01011"], cex = cex[3], col = counts.col[2])
        text(267, 207, z2["00111"], cex = cex[3], col = counts.col[2])
        text(170, 223, z2["11110"], cex = cex[3], col = counts.col[2])
        text(158, 162, z2["11101"], cex = cex[3], col = counts.col[2])
        text(212, 133, z2["11011"], cex = cex[3], col = counts.col[2])
        text(263, 172, z2["10111"], cex = cex[3], col = counts.col[2])
        text(239, 228, z2["01111"], cex = cex[3], col = counts.col[2])
        text(204, 182, z2["11111"], cex = cex[2], col = counts.col[2])
        text(400, -10, z2["00000"], cex = cex[1], col = counts.col[2])
        if (show.include) {
            text(10, 7, include[1], cex = cex[1], col = counts.col[1])
            text(10, -10, include[2], cex = cex[1], col = counts.col[2])
        }
    }
    invisible()
}

environment(myvennDiagram) <- environment(vennDiagram)
