# Supplementary material for: Mediation analysis reveals common mechanisms of RUNX1 point mutations and RUNX1/RUNX1T1 fusions influencing survival of patients with acute myeloid leukemia
Source: Sci Rep. 2018 Jul 26;8:11293. doi: 10.1038/s41598-018-29593-2 (PMC6062501; doi:10.1038/s41598-018-29593-2)
Supplement: Supplementary file 2 — Electronic appendix [file 41598_2018_29593_MOESM2_ESM.zip › Hornungetal2018_ElectronicAppendix/JobScripts/Mediation_t821notrunx1_amlcgcohort2withtcga_presel.R]

# For annotations see 'Mediation_runx1_amlcgcohort2withtcga_presel.R'
######################################################################

setwd("~/")


load("./Hornungetal2018_ElectronicAppendix/Data/amlcgcohort1.Rdata")

X1 <- X

load("./Hornungetal2018_ElectronicAppendix/Data/amlcgcohort2withtcga.Rdata")

X <- X[, colnames(X) %in% intersect(colnames(X1), colnames(X))]


set.seed(1234)

table(pheno$t821, pheno$runx1)

pheno$t821notrunx1 <- NA
pheno$t821notrunx1[(pheno$t821==1) & (pheno$runx1==0)]  <- 1
pheno$t821notrunx1[(pheno$t821==0) & (pheno$runx1==1)]  <- 0

scenariogrid <- expand.grid(varind=1:ncol(X), exposurevar=c("t821notrunx1"), stringsAsFactors=FALSE)
scenariogrid <- scenariogrid[,ncol(scenariogrid):1]

scenariogrid$npvalsim  <- 10^6

scenariogrid$preseldata <- "amlcgcohort2withtcga.Rdata"
scenariogrid$validdata <- "amlcgcohort1.Rdata"

set.seed(1234)
seeds <- sample(1000:10000000, size=nrow(scenariogrid))
scenariogrid$seed <- seeds


rm(X, X1); gc()


source("./Hornungetal2018_ElectronicAppendix/Functions/MediationFunctions.R")


sfExportAll()

starttime <- Sys.time()
Results <- sfLapply(1:nrow(scenariogrid), function(z) try(getpvalscluster(z)))
stoptime <- Sys.time()

durationjob <- as.numeric(stoptime - starttime)

sfStop()


save(Results, durationjob, file="./Hornungetal2018_ElectronicAppendix/Results/Rfiles/Mediation_t821notrunx1_amlcgcohort2withtcga_presel.Rda")

### rm(list=ls()); gc()
