# Supplementary material for: Mediation analysis reveals common mechanisms of RUNX1 point mutations and RUNX1/RUNX1T1 fusions influencing survival of patients with acute myeloid leukemia
Source: Sci Rep. 2018 Jul 26;8:11293. doi: 10.1038/s41598-018-29593-2 (PMC6062501; doi:10.1038/s41598-018-29593-2)
Supplement: Supplementary file 2 — Electronic appendix [file 41598_2018_29593_MOESM2_ESM.zip › Hornungetal2018_ElectronicAppendix/README.txt]

####################################################################################################

Electronic appendix to the Scientific Reports article:

Mediation analysis reveals common mechanisms of RUNX1 point mutations and RUNX1/RUNX1T1 fusions
influencing survival of patients with acute myeloid leukemia

Roman Hornung*, Vindi Jurinovic, Aarif M. N. Batcha, Stefanos A. Bamopoulos, Maja Rothenberg-Thurley, 
Susanne Amler, Maria Christina Sauerland, Wolfgang E. Berdel, Bernhard J. Woermann, Stefan K. Bohlander, 
Jan Braess, Wolfgang Hiddemann, Sören Lehmann, Sylvain Mareschal, Karsten Spiekermann, Klaus H Metzeler, 
Tobias Herold §, Anne-Laure Boulesteix §

§ Contributed equally

* Institute for Medical Information Processing, Biometry and Epidemiology, LMU Munich, Munich, Germany
  corresponding author, for questions please contact: 
  Roman Hornung, PhD
  Marchioninistr. 15; 81377 München
  Germany
  Phone: +49 89 4400-74497
  Email: hornung@med.uni-muenchen.de

####################################################################################################


Program and Platform:
#####################

- Program: R, version 3.1.0

- MPI environment

- Used R packages:

     'bapred', version: 1.0
     'corpcor', version: 1.6.9 
     'flexclust', version: 1.3-4 
     'ggplot2', version:  2.2.1
     'gplots', version: 3.0.1 
     'gridExtra', version: 2.2.1
     'igraph', version: 1.1.2
     'plotrix', version: 3.6-5 
     'plyr', version: 1.8.4 
     'RColorBrewer', version: 1.1-2 
     'survival', version: 2.41-3 
     'survmediation', version: 1.0 
     'XLConnect', version: 0.2-13
     'xlsx', version: 0.5.7

  Used Bioconductor packages:  

     'gahgu133plus2.db', version: 2.2.0 
     'GO.db', version: 3.4.1 
     'limma', version: 3.32.4 

  Used github packages: 

     'survmediation', version: 1.0
     (link: https://github.com/RomanHornung/survmediation )

- Platforms: 

  Mediation analysis:

  Linux (x86-64)

  Evaluation of results:

  Windows 7 Professional


General information and contents of electronic appendix:
########################################################

- We provide all R codes used in the analysis. Neverthelesss,
  the results cannot be reproduced because we are not able to
  provide all data used in the analysis (see below).

- The folder "Hornungetal2018_ElectronicAppendix" this README is contained 
  in has to be put into the R working directory (alternatively, the folder
  "Hornungetal2018_ElectronicAppendix" can be put in a directory of choice 
  and - using the setwd()-function - the working directory of R set to 
  the directory "Hornungetal2018_ElectronicAppendix" is contained in when 
  executing each script).
  We use paths of the form "./Hornungetal2018_ElectronicAppendix/...".

- The following subfolders are found in "Hornungetal2018_ElectronicAppendix":

  - "Data": Unfortunately, we are not able to provide all data used in
    the analysis. The gene expression data in particular require quite much
    storage space. We do not provide any processed expression data files
    nor pheno data files in this electronix appendix. The processed data may,
    however, be obtained by contacting the corresponding author. For the
    availability of the raw data see the main paper.    
    The R scripts contained in this electronic appendix refer to data files
    contained in the subfolder "Data", which are, however, not available
    there (available on request as noted above).
    The only three files contained in the subfolder "Data" are the txt-file
    "LSC17_genes.txt" containing the names of the 17 genes used in the LSC17
    score and the R scripts "DataPreprocessing.R" and "muttable.R", where
    the former performs the pre-processing of the datasets and the latter 
    generates an Rda file "muttable.Rda" necessary for the pre-processing 
    of AMLCG Cohort 1. See the annotation of "muttable.R" for details.
    The names of the Rdata files containing the pre-processed datasets are
    (not included):
    "amlcgcohort1.Rdata" for AMLCG Cohort 1, "amlcgcohort2.Rdata" for AMLCG Cohort 2, 
    "tcga.Rda" for TCGA, "hovon.Rdata" for HOVON, and "amlcgcohort2withtcga.Rdata" 
    for the concatenation of the datasets AMLCG Cohort 2 and TCGA termed 
    "AMLCG Cohort 2 with TCGA" in the paper.

  - "JobScripts": R scripts which perform the main mediation analysis (MPI environment required);
    The substrings "t821", "runx1", and "t821notrunx1" correspond to the
    comparisons t(8;21)+ vs. t(8;21)-, RUNX1+ vs. RUNX1-, and 
    t(8;21)++ vs. RUNX1++, respectively.
    The substrings "presel" and "valid" correspond to the pre-selection
    and validation analysis, respectively.

  - "Evaluation": R scripts used for evaluating all results:
    "Mediation_presel.R" - pre-selection
    "Mediation_valid.R" - validation
    "FiguresPaper.R" - all Figures and Supplementary Figures (except for 
    Figure 4 ("ComparisonWithDifferentialGeneExpressionAnalysis.R") and 
    Supplementary Figures 7 and 8 ("Validation_CD109_KIAA0125_HOPX.R"));
    moreover, the calculations of the rand index values for the heatmap
    clusterings are contained here
    "NumbersTablesPaper.R" - the numbers presented in the paper except
     for the p values of the mediation analysis which are obtained in "Mediation_valid.R"
    "OverrepresentationAnalysis.R" - overrepresentation analysis
    "Validation_CD109_KIAA0125_HOPX.R" - analysis of the validation cohort
    "ComparisonWithDifferentialGeneExpressionAnalysis.R" - analyses
    performed for the comparison of mediation analysis and differential
    expression analysis
    "Mediation_lsc17_amlcgcohort1.R" - additional mediation analysis
    performed for the LSC17 genes

  - "Functions": R scripts containing functions for performing the
    mediation analysis ("MediationFunctions.R")
    and a modified version of the function "vennDiagram" from the
    Bioconductor package "limma" ("myvennDiagram.R");
    R package "survmediation" for the analysis of mediation effects in survival data 
    using the methodology presented by Lange & Hansen (2011) 
    (also on Github: https://github.com/RomanHornung/survmediation)

  - "Results": This folder contains three subfolders "Figures",  "Rfiles" and
    "FilesOverrepresentationAnalysis":
    "Figures" is an empty folder in which all figures presented in the paper and in the
    Supplementary Materials would be stored by the code.
    "Rfiles" contains files that were generated during the
    analysis and evaluation; some of these are used for obtaining the figures
    and numbers/tables (see subfolder "Evaluation").
    "FilesOverrepresentationAnalysis" contains the output of the online
    tool used for the overrepresentation analysis (link: http://cpdb.molgen.mpg.de/; then
    click on "gene set analysis" and then "over-representation analysis") obtained for
    the comparison RUNX1+ vs. RUNX1- and for the comparison t(8;21)+ vs. t(8;21)-
    ("RUNX1_OverrepresentationAnalysis_Output.docx" and "t821_OverrepresentationAnalysis_Output.docx")
    and txt files in which the members of the individual modules are copied.
    These are used by the R script "Evaluation/OverrepresentationAnalysis.R".


Reproducability of the results:
###############################

- In principle all R code needed to reproduce the results is available in 
  this electronic appendix. However, this is not possible as the processed data is only
  available on request (see above). Nevertheless, by making available all code, the reader 
  can understand all analyses and may use the considered procedures for his/her own analysis.

- Assuming the presence of all pre-processed data the reproduction of the main mediation analysis
  would have to be performed in the following way:

  1. Execute the R scripts "Mediation_runx1_amlcgcohort2withtcga_presel.R",
     "Mediation_t821_hovon_presel.R", and "Mediation_t821notrunx1_amlcgcohort2withtcga_presel.R"
     which are contained in the subfolder "JobScripts". In this step the unadjusted
     p values are calculated using the corresponding pre-selection data sets.

  2. Execute the R script "Mediation_presel.R", which is contained in the subfolder
     "Evaluation". In this step, the candidate mediator genes are obtained based
     on the result of step 1 and stored as Rda files in the folder "Results/Rfiles".

  3. Execute the R scripts "Mediation_runx1_amlcgcohort1_valid.R",
     "Mediation_t821_amlcgcohort1_valid.R", and "Mediation_t821notrunx1_amlcgcohort1_valid.R"
     which are contained in the subfolder "JobScripts". In this step, the unadjusted
     p values for the pre-selected genes are calculated using the corresponding validation
     data sets.

  4. Execute the R script "Mediation_valid.R" which is contained in the subfolder
     "Evaluation". In this step the p values obtained in step 3 for the pre-selected
     genes are adjusted and the final selected mediator gene sets obtained.
