# Supplementary material for: Mediation analysis reveals common mechanisms of RUNX1 point mutations and RUNX1/RUNX1T1 fusions influencing survival of patients with acute myeloid leukemia
Source: Sci Rep. 2018 Jul 26;8:11293. doi: 10.1038/s41598-018-29593-2 (PMC6062501; doi:10.1038/s41598-018-29593-2)
Supplement: Supplementary file 2 — Electronic appendix [file 41598_2018_29593_MOESM2_ESM.zip › Hornungetal2018_ElectronicAppendix/Results/FilesOverrepresentationAnalysis/RUNX1_Enriched gene ontology-based sets.txt]

GO:0040008   regulation of growth
GO:0030308   negative regulation of cell growth
GO:0043116   negative regulation of vascular permeability
GO:0016049   cell growth
GO:0009653   anatomical structure morphogenesis
GO:0045926   negative regulation of growth
GO:0001558   regulation of cell growth
GO:0050793   regulation of developmental process
GO:0021756   striatum development
GO:0006820   anion transport
GO:0048589   developmental growth
GO:0007379   segment specification
GO:0048646   anatomical structure formation involved in morphogenesis
GO:0048638   regulation of developmental growth
GO:0008361   regulation of cell size
GO:0048729   tissue morphogenesis
GO:0021544   subpallium development
GO:2000026   regulation of multicellular organismal development
GO:0035282   segmentation
GO:0042221   response to chemical
GO:0010876   lipid localization
GO:0045595   regulation of cell differentiation
GO:0031252   cell leading edge
GO:0022804   active transmembrane transporter activity
GO:0043114   regulation of vascular permeability
GO:0048333   mesodermal cell differentiation
GO:0071827   plasma lipoprotein particle organization
GO:0015291   secondary active transmembrane transporter activity
GO:0051239   regulation of multicellular organismal process
GO:0071825   protein-lipid complex subunit organization
GO:0071526   semaphorin-plexin signaling pathway
GO:0060612   adipose tissue development
GO:0043616   keratinocyte proliferation
GO:0015485   cholesterol binding
GO:0048869   cellular developmental process
GO:0035295   tube development
GO:0010883   regulation of lipid storage
GO:0008202   steroid metabolic process
GO:0034260   negative regulation of GTPase activity
GO:0032934   sterol binding
GO:0015711   organic anion transport
GO:0035987   endodermal cell differentiation
GO:1902284   neuron projection extension involved in neuron projection guidance
GO:0030154   cell differentiation
GO:0044089   positive regulation of cellular component biogenesis
GO:0051128   regulation of cellular component organization
GO:0005548   phospholipid transporter activity
GO:0032233   positive regulation of actin filament bundle assembly
GO:0009888   tissue development
GO:1901618   organic hydroxy compound transmembrane transporter activity
GO:0021915   neural tube development
GO:0048731   system development
GO:0010033   response to organic substance
GO:0001726   ruffle
