# Supplementary material for: Mediation analysis reveals common mechanisms of RUNX1 point mutations and RUNX1/RUNX1T1 fusions influencing survival of patients with acute myeloid leukemia
Source: Sci Rep. 2018 Jul 26;8:11293. doi: 10.1038/s41598-018-29593-2 (PMC6062501; doi:10.1038/s41598-018-29593-2)
Supplement: Supplementary file 2 — Electronic appendix [file 41598_2018_29593_MOESM2_ESM.zip › Hornungetal2018_ElectronicAppendix/Results/FilesOverrepresentationAnalysis/t821_Enriched gene ontology-based sets.txt]

GO:0005737   cytoplasm
GO:0000323   lytic vacuole
GO:0005622   intracellular
GO:0044424   intracellular part
GO:0044444   cytoplasmic part
GO:0032585   multivesicular body membrane
GO:0034285   response to disaccharide
GO:0005773   vacuole
GO:0005768   endosome
GO:0031410   cytoplasmic vesicle
GO:0097708   intracellular vesicle
GO:0012505   endomembrane system
GO:0032633   interleukin-4 production
GO:1903409   reactive oxygen species biosynthetic process
GO:0003299   muscle hypertrophy in response to stress
GO:0014887   cardiac muscle adaptation
GO:0014898   cardiac muscle hypertrophy in response to stress
GO:0010468   regulation of gene expression
GO:0014888   striated muscle adaptation
GO:0043209   myelin sheath
GO:0006869   lipid transport
GO:1903426   regulation of reactive oxygen species biosynthetic process
GO:0043227   membrane-bounded organelle
GO:0002520   immune system development
GO:0031902   late endosome membrane
GO:0043500   muscle adaptation
GO:0030097   hemopoiesis
GO:0010876   lipid localization
GO:0002253   activation of immune response
GO:0043229   intracellular organelle
GO:0005548   phospholipid transporter activity
GO:0044437   vacuolar part
GO:0051599   response to hydrostatic pressure
GO:0009056   catabolic process
GO:0007264   small GTPase mediated signal transduction
GO:0035556   intracellular signal transduction
GO:0010035   response to inorganic substance
GO:0050778   positive regulation of immune response
GO:0032555   purine ribonucleotide binding
GO:0097062   dendritic spine maintenance
GO:0035256   G-protein coupled glutamate receptor binding
GO:0017076   purine nucleotide binding
GO:0043202   lysosomal lumen
GO:0032553   ribonucleotide binding
GO:1901575   organic substance catabolic process
GO:0071559   response to transforming growth factor beta
GO:0048534   hematopoietic or lymphoid organ development
GO:0032673   regulation of interleukin-4 production
GO:0035639   purine ribonucleoside triphosphate binding
GO:0098805   whole membrane
GO:0032550   purine ribonucleoside binding
GO:0071374   cellular response to parathyroid hormone stimulus
GO:0001883   purine nucleoside binding
GO:0032549   ribonucleoside binding
GO:0005775   vacuolar lumen
GO:0001882   nucleoside binding
GO:0014897   striated muscle hypertrophy
GO:0031982   vesicle
GO:0044433   cytoplasmic vesicle part
GO:0006952   defense response
GO:0014896   muscle hypertrophy
GO:0071216   cellular response to biotic stimulus
GO:0036500   ATF6-mediated unfolded protein response
GO:0003211   cardiac ventricle formation
GO:0072593   reactive oxygen species metabolic process
GO:0042127   regulation of cell proliferation
GO:0043502   regulation of muscle adaptation
GO:0044724   single-organism carbohydrate catabolic process
GO:0002449   lymphocyte mediated immunity
GO:0002460   adaptive immune response based on somatic recombination of immune receptors built from immunoglobulin superfamily domains
GO:0034374   low-density lipoprotein particle remodeling
GO:0032354   response to follicle-stimulating hormone
GO:0044248   cellular catabolic process
GO:0034405   response to fluid shear stress
GO:0010038   response to metal ion
GO:0060205   cytoplasmic vesicle lumen
GO:0010008   endosome membrane
GO:0009889   regulation of biosynthetic process
GO:0031983   vesicle lumen
GO:0031349   positive regulation of defense response
GO:0005829   cytosol
GO:0003207   cardiac chamber formation
GO:0051787   misfolded protein binding
GO:0042118   endothelial cell activation
GO:0051172   negative regulation of nitrogen compound metabolic process
GO:0016052   carbohydrate catabolic process
GO:1903035   negative regulation of response to wounding
GO:0001917   photoreceptor inner segment
GO:0002684   positive regulation of immune system process
GO:0099503   secretory vesicle
GO:0005319   lipid transporter activity
GO:0000166   nucleotide binding
GO:1901265   nucleoside phosphate binding
GO:0008284   positive regulation of cell proliferation
GO:0010467   gene expression
GO:0071107   response to parathyroid hormone
GO:0071985   multivesicular body sorting pathway
GO:0010885   regulation of cholesterol storage
GO:0015936   coenzyme A metabolic process
GO:0017127   cholesterol transporter activity
GO:0097367   carbohydrate derivative binding
GO:0010605   negative regulation of macromolecule metabolic process
