# Supplementary material for: Mediation analysis reveals common mechanisms of RUNX1 point mutations and RUNX1/RUNX1T1 fusions influencing survival of patients with acute myeloid leukemia
Source: Sci Rep. 2018 Jul 26;8:11293. doi: 10.1038/s41598-018-29593-2 (PMC6062501; doi:10.1038/s41598-018-29593-2)
Supplement: Supplementary file 2 — Electronic appendix [file 41598_2018_29593_MOESM2_ESM.zip › Hornungetal2018_ElectronicAppendix/Results/FilesOverrepresentationAnalysis/t821_Enriched neighborhood-based sets.txt]

PPOX
TACSTD2
apmap_human
CHML
4xHC-TIMM9
RAB2B
q6w6m8_human; q16094_human
RABGAP1L
RAB27B
ANXA3
CHD9
i3l0n3_human
cs052_human
COLGALT1
AEBP2
ICAM2
RAB32
CHMP3
e5rhg8_human
RRAS
k1328_human
ca052_human
HBA1
LST2
TRAPPC13
TGFA Gene
HMG20A
POLE3
CCZ1B
(RefSeq) alpha-N-acetylgalactosaminidase
ITGA2
synem_human
q17r31-2; k7ele3_human; a2a4f6_human
f2z2m5_human
CHM
PTPRJ
LPCAT2
B3GALTL
ABCD1
NID1
MMRN1(20-1228)
HLA class I histocompatibility antigen, alpha chain F precursor
RIN2
LPA
RAB38
hPASK
CDC14B
RAB30
RAB34
q6pkc3-2
RABGGTA Gene
INPP5K
MULT_57_human
GLUD2
RRAGB
HSD11B1
DUSP4
CHID1
txd16_human
RPE
DOCK6
CDC14 cell division cycle 14 homolog C
RANBP10
hSSH-1L
TTF1
HAPLN3
MT3
TTR
e7emk3_human; b7z6l9_human; b4e1j8_human; e9pbb7_human
TRAPPC2
GLS
DUSP5
SEC24D
RAB5A
zer1_human
3x4Hyp-GalHyl-COL18A1(?-1754)
PDGFB(82-241)
Low molecular weight dual specificity phosphatase 20
RAB3B
S100A10
3D-PROC(33-197)
UGGT2
CD9
CoCoA
DUSP2
ZACN
gl8d1_human
RBP4(19-201)
ENTPD6 (77-484)
(RefSeq) fragile histidine triad
tm192_human
NDK
q96aq3_human
e7eta6_human
RAB22A
h0yh87_human
RAB40B
fkb15_human
SELP
FBXL2
CENPC
AKR7A2
MIRab13
NLI-IF
glycosylasparaginase alpha chain
SUPT4H1
tnpo3_human
DAB1
ARL13B
HLA class II histocompatibility antigen, DP alpha chain precursor
KIF21B
ANXA5
CTDP1
TGFBR2 R528C
a2abh1_human
PHKG2
CDCA2
RABAC1
DUSP10
DUSP8
fakd2_human
bin3_human
PRL-1
KIF3B
KCNN3
CDC25C Gene
TYRP1
NRAS
NPC1
CDKN2C
CYP2C9
NHLRC2
RAB40C
ENPP4
LMAN1L
MATK
ccdc9_human
RAB8B
FBXO5
TBC1D3
CD58
COL4A2(184-1712)
tbc30_human
ITGA3(33-1051)
JNK-stimulatory phosphatase-1
LRPAP1
ESYT1
EPM2A
tisd_human
DEFA3(20-94)
TFB2M
RAB7A
RAB11B
CD74
CLPTM1
hxc13_human
DBI
j3qt39_human
BRMS1L
GAS6(31-691)
Low molecular weight dual specificity phosphatase 21
PDGFA-2
CDH2
h0y3a3_human
CD63
ST5
FGF2(10-155)
TYROBP
COL7A1
Dual specificity tyrosine phosphatase YVH1
Epiregulin
RAB40A
CNIH1
PROS1(25-676)
PLXNA1
RAB21
d3dqz6_human; e5riw3_human
RAB14
TAF11
UPF3A
TRAPPC5
j3krn4_human
PPIL2
PML
RHOBTB3
ATP9A
CIAO1
ADRBK1
PLD1
HLA class II histocompatibility antigen, DP
MTF2
h3bsk8_human
RAB29
CCDC33
GPRC5A
CD109
FABP3
MAP/microtubule affinity-regulating kinase 1
PARD3
bscl2_human
znhi3_human
PRTN3
HTRA1
CNKSR1
MMP20
CCNH
SEPSECS
GRIA1
CCNK
DAPK2
Ecotropic viral integration site1
PCYOX1L
CRTAP
LMAN2L
ITGAX
TRAPPC2L
CTSL2
ITGA1
DUSP16
STRA6
HIST1H2AJ
OxA-GNS
ICAM5
TAF5
PGAP1
e9psf2_human
ARNTL gene
actl8_human
TUBA1A
sodium channel, voltage-gated, type I, beta
LTBP3
FBXO3
HLA class I histocompatibility antigen, E alpha chain precursor
cq096_human
SELL
RAB30
C1QA
ZSCAN10
Fibronectin matrix
SLC27A2
pex6_human
MAPK9
e9ph98_human
e7etz0_human
MYH6
CACNA2D2(19-1150)
AP1S1
LCOR
Laminin Alpha; Laminin Gamma; Laminin Beta
s35f6_human
GIT1
LDLR
LATS1
RAB11FIP3
Aprataxin
protein; CNIH2
LAMC1
PPCS
EIF3K
TAF1
SEL1L
ASF1A
HLA class I histocompatibility antigen, alpha chain G precursor
NHERF2
RABGGTB
P4HA2
ITGAD
HLA class I histocompatibility antigen, Cw-3 alpha chain precursor
AGA
CDR2
melt_human
UNC93B1
S100A2
ICAM4
FBLN1
SOX2
ATF-5
CASP8(1-479)
FH
pab4l_human
tm9s1_human
CNIH3
HLA class I histocompatibility antigen, A-2 alpha chain
CARD9
CORO1A
TIP30
ZWINT
p-T,Y-MAPK8
DFFB
ANKRD27
(2-5,)oligo(A) synthetase 2
LTBP1
PARD3
Shc1
ptar1_human
SKIV2L
CHMP2A
GTF2H1
ccd61_human
SLCO4C1
EWI2
q9y573-2
ITGB2
FarC-PTP4A2
LAMP2
RAP2A
SUSD5
ERGIC1
MIR29A
LTBP4
sp110_human
mto1_human
TNFSF4
gog8a_human
PARD6B
nrbp2_human
LPL
NAPG
KDM6B Gene
PHKB
SERPINA3
fprp_human
RAB25
TIMP1
RIT2
Cleaved fibrillin-1
class I MHC B13
MMP19
NUMB
SYT1
H2AFJ
Ca(2+)/calmodulin-dependent protein kinase phosphatase N
SCARB2
TUBGCP5
LDP-3
UBE2I-G92-SUMO3
CNPY3
ACOT1
class I MHC B47; class I MHC B18; class I MHC B54; class I MHC B78; class I MHC B82; class I MHC B46; class I MHC B37; class I MHC B81; HLA class I histocompatibility antigen, Cw-5 alpha chain precursor; HLA class I histocompatibility antigen, A-33 alpha chain; class I MHC B49; class I MHC B15; class I MHC B53; class I MHC B39; class I MHC B40; class I MHC B58; class I MHC B41; class I MHC B50; class I MHC B14; HLA class I histocompatibility antigen, A-26 alpha chain; HLA class I histocompatibility antigen, A-80 alpha chain; class I MHC B59; class I MHC B51; class I MHC B8; class I MHC B52; class I MHC B56; class I MHC B55; HLA class I histocompatibility antigen, A-25 alpha chain; HLA class I histocompatibility antigen, A-32 alpha chain; HLA class I histocompatibility antigen, A-36 alpha chain; HLA class I histocompatibility antigen, Cw-17 alpha chain; HLA class I histocompatibility antigen, Cw-18 alpha chain; HLA class I histocompatibility antigen, A-23 alpha chain; HLA class I histocompatibility antigen, Cw-16 alpha chain; HLA class I histocompatibility antigen, Cw-14 alpha chain; HLA class I histocompatibility antigen, Cw-1 alpha chain; HLA-B; HLA class I histocompatibility antigen, A-43 alpha chain; class I MHC B67
DPPA4 gene
PAPSS1
kif5c_human
SLC35A5
RAB32
TRADD
CYR61
Factor V precursor
Ig lambda chain V-I region HA
PP2C-eta
IL8
Hypothetical protein MGC44903
PARG
PDCD4
HIST1H2AC
COL4A5(27-?)
MLLT3
TMX3
SMAD7
VTI1B
sil1_human
mydgf_human
magc1_human
MME
plrkt_human
(RefSeq) fucosyltransferase 4
NAGLU(59-743)
PDPR
DUSP9
MCM10
HRG
VPS72
snx16_human
mic25_human
h0yln8_human
lyst_human
TRAPPC6B
mica3_human
TBC1D22B
class I MHC B57
d6ra89_human
RARA
SELP
GLI3
SOX4
PLG(20-810)
SUMF2
SHCBP1
RAB44
RAB40AL
kdel2_human
MB21D1
RAB42; RAB20
GDE1
FBXO42
h7c5q0_human
ALS2CL
ART1
TSPAN7
g5e9h3_human
gse1_human
SEC24B
Striatin
UROD
MRPL21
HLA class I histocompatibility antigen, A-74 alpha chain; HLA class I histocompatibility antigen, A-34 alpha chain
POU5F1
Ub-SMAD1
CHMP5
SLC9A6
k7ek07_human
GPIN-CD14(20-345)
herp2_human
SERPINF2
RAB23
PLD4
UBXN1
PTPRC
RAB37
DCP1A
PLBD1
nenf_human
MEGF8
LAMA2
vps16_human
BLOC1S1
tarb1_human
INPP5B(321-993)
SCCPDH
NDUFB5
PLEKHA7
G6PD
COL15A1(28-1388)
APOA1(25-267)
ELP3
TIAM1
q9h930-2
atg2a_human
NLI-interacting factor 2
RNASE8
WDR61
class I MHC B38
q59fp7_human
HLA class II histocompatibility antigen, DQ
k2013_human
H2AFB1
ATF7IP
AKAP11
LAMP1
SERPING1
BZRAP1
TLR2
RPTOR
EIF1B
rgps2_human
PDE4B
CD46
bcl7b_human
ATP13A3
hmgx4_human
ING2
grin1_human
egfl7_human
ELL2
CXCR2
h3bnt4_human
KLHL36
CRIM1
palm_human
LGALS9
AKT1S1
ADAM10
PNPLA6
q6kcm7-3
TAB2
ITGB3BP
GORAB
b3kqf8_human
GALNS oligomer
CCDC102B
mzt1_human
ica69_human
ETS1
MVD gene
DNMT3B
FKBP1A
COBLL1
BNIP2
spag1_human
SPHK1
TSPYL1
TXK
EPN2
PTPRB
PLAT(36-562)
RABGAP1
CDCA7L
smbp2_human
GTF2H4
TOR1A
NDUFB8
MGAT5
NRG4
MRC2
NFX1
f19a1_human; PGBD5
RCOR3
TMEM179B
RAB4A
ccd51_human
STAM
BHLHE41 gene
e9pri1_human
ARHGEF7
rabe2_human
GTF2H5
RILP
rnf13_human
PVRL3
KDELC1
PRC1
FIGF
CEBPA
RAB8B
Cut like 1
ORM2
GGC-RAB5B
CCNL2
e7erk7_human
KL-2
HLA class I histocompatibility antigen, A-24 alpha chain
ddx60_human
CKS1B
q66k14-2
capon_human
mcri2_human
NID2
Apoptosis-associated tyrosine kinase 2
MOSPD2
RAB42; RAB20
STT3A
daaf5_human
PTAFR
TSC22D1 gene
MMP7
TOR4A
ABLIM2
hps5_human
