# Supplementary material for: Mediation analysis reveals common mechanisms of RUNX1 point mutations and RUNX1/RUNX1T1 fusions influencing survival of patients with acute myeloid leukemia
Source: Sci Rep. 2018 Jul 26;8:11293. doi: 10.1038/s41598-018-29593-2 (PMC6062501; doi:10.1038/s41598-018-29593-2)
Supplement: Supplementary file 2 — Electronic appendix [file 41598_2018_29593_MOESM2_ESM.zip › Hornungetal2018_ElectronicAppendix/Results/FilesOverrepresentationAnalysis/t821_Enriched pathway-based sets.txt]

Human Complement System
Platelet activation, signaling and aggregation
RAB geranylgeranylation
p53 signaling pathway - Homo sapiens (human)
Insulin signaling pathway - Homo sapiens (human)
RNA degradation - Homo sapiens (human)
Complement and coagulation cascades - Homo sapiens (human)
srebp control of lipid synthesis
Complement and Coagulation Cascades
Platelet degranulation
Dengue-2 Interactions with Complement and Coagulation Cascades
Hyaluronan uptake and degradation
Negative regulation of activity of TFAP2 (AP-2) family transcription factors
Coregulation of Androgen receptor activity
Response to elevated platelet cytosolic Ca2+
Endochondral Ossification
Alpha4 beta1 integrin signaling events
Hyaluronan metabolism
Import of palmitoyl-CoA into the mitochondrial matrix
rac1 cell motility signaling pathway
