# Supplementary material for: Mediation analysis reveals common mechanisms of RUNX1 point mutations and RUNX1/RUNX1T1 fusions influencing survival of patients with acute myeloid leukemia
Source: Sci Rep. 2018 Jul 26;8:11293. doi: 10.1038/s41598-018-29593-2 (PMC6062501; doi:10.1038/s41598-018-29593-2)
Supplement: Supplementary file 2 — Electronic appendix [file 41598_2018_29593_MOESM2_ESM.zip › Hornungetal2018_ElectronicAppendix/Results/Rfiles/SupplementaryInformation4_limma.xlsx]

## Sheet: limmat821vsRUNX1
Variable
